# Supplementary material for: De novo Assembly and Characterization of the Transcriptome of Broomcorn Millet (Panicum miliaceum L.) for Gene Discovery and Marker Development
Source: Front Plant Sci. 2016 Jul 21;7:1083. doi: 10.3389/fpls.2016.01083 (PMC4955294; doi:10.3389/fpls.2016.01083)
Supplement: Supplementary file 2 [file Data_Sheet_2.XLS]

## Sheet: Table S3
Table S3. List of unigenes that match genes involved in the KEGG pathway
PathWay	Pathway_definition	seqs_kos/genes_list	number_of_seqs
path:ko01100	Metabolic pathways	comp100713_c0_seq1(K02259);comp102890_c0_seq1(K00121);comp10514_c0_seq1(K00660);comp10536_c0_seq1(K00134);comp10536_c0_seq2(K00134);comp108721_c0_seq1(K12349);comp110846_c0_seq1(K04122);comp1126_c0_seq1(K00615);comp116270_c0_seq1(K14455);comp116918_c0_seq1(K08916);comp117666_c0_seq1(K00901);comp118995_c0_seq1(K01620);comp123970_c0_seq1(K00517);comp127906_c0_seq1(K08246);comp128488_c0_seq1(K02335)…	3980
path:ko01110	Biosynthesis of secondary metabolites	comp100713_c0_seq1(K02259);comp102890_c0_seq1(K00121);comp10514_c0_seq1(K00660);comp10536_c0_seq1(K00134);comp10536_c0_seq2(K00134);comp110846_c0_seq1(K04122);comp1126_c0_seq1(K00615);comp116270_c0_seq1(K14455);comp118995_c0_seq1(K01620);comp123970_c0_seq1(K00517);comp127906_c0_seq1(K08246);comp12984_c0_seq1(K09828);comp14512_c0_seq1(K12450);comp15015_c0_seq1(K00036);comp153012_c0_seq1(K04121);co…	1663
path:ko01230	Biosynthesis of amino acids	comp10536_c0_seq1(K00134);comp10536_c0_seq2(K00134);comp1126_c0_seq1(K00615);comp116270_c0_seq1(K14455);comp118995_c0_seq1(K01620);comp14050_c0_seq1(K00058);comp14203_c0_seq1(K01738);comp14203_c0_seq2(K01738);comp17682_c1_seq1(K01586);comp188453_c0_seq1(K00826);comp189721_c0_seq1(K00814);comp20849_c0_seq1(K01738);comp209678_c0_seq1(K01626);comp21853_c0_seq1(K01657);comp22756_c0_seq1(K00814);comp2…	554
path:ko00240	Pyrimidine metabolism	comp128488_c0_seq1(K02335);comp130938_c0_seq1(K10807);comp161716_c0_seq1(K10807);comp18075_c0_seq1(K03505);comp19777_c0_seq1(K03046);comp240185_c0_seq1(K03043);comp248192_c0_seq1(K03043);comp25784_c0_seq1(K01937);comp25818_c0_seq1(K10807);comp288624_c0_seq1(K03043);comp29397_c0_seq1(K03020);comp29476_c0_seq1(K02335);comp31129_c0_seq1(K00940);comp32840_c0_seq1(K00609);comp32970_c0_seq1(K02325);com…	427
path:ko00230	Purine metabolism	comp128488_c0_seq1(K02335);comp130938_c0_seq1(K10807);comp161716_c0_seq1(K10807);comp162428_c0_seq1(K00856);comp18075_c0_seq1(K03505);comp19777_c0_seq1(K03046);comp235705_c0_seq1(K13761);comp240185_c0_seq1(K03043);comp240279_c0_seq1(K00856);comp24196_c0_seq1(K00602);comp24605_c0_seq1(K01490);comp248192_c0_seq1(K03043);comp25818_c0_seq1(K10807);comp27282_c0_seq1(K01427);comp27282_c0_seq2(K01427);c…	420
path:ko04146	Peroxisome	comp15201_c0_seq1(K04565);comp238253_c0_seq1(K03781);comp25335_c0_seq1(K01897);comp30715_c0_seq1(K01897);comp31551_c0_seq1(K00031);comp31924_c0_seq1(K13356);comp31924_c0_seq2(K13356);comp33189_c0_seq2(K04565);comp33220_c0_seq1(K00031);comp355048_c0_seq1(K00830);comp35561_c0_seq1(K00232);comp35561_c0_seq10(K00232);comp35561_c0_seq11(K00232);comp35561_c0_seq12(K00232);comp35561_c0_seq2(K00232);comp…	396
path:ko03040	Spliceosome	comp17951_c0_seq2(K12848);comp212328_c0_seq1(K12820);comp258062_c0_seq1(K12817);comp29114_c0_seq1(K12873);comp29220_c0_seq1(K12896);comp29273_c0_seq1(K12876);comp29301_c0_seq1(K11098);comp29301_c0_seq2(K11098);comp29336_c0_seq1(K03283);comp31008_c0_seq1(K12625);comp31783_c0_seq1(K12626);comp31783_c0_seq2(K12626);comp33648_c0_seq1(K12836);comp33710_c0_seq1(K12875);comp34059_c0_seq1(K12622);comp340…	388
path:ko03018	RNA degradation	comp12552_c0_seq1(K10643);comp150986_c0_seq1(K03654);comp167199_c0_seq1(K13126);comp1956_c0_seq1(K03679);comp20510_c0_seq1(K03654);comp21550_c0_seq1(K12619);comp3062_c0_seq1(K12619);comp3062_c0_seq2(K12619);comp30642_c0_seq1(K12619);comp30642_c0_seq2(K12619);comp30642_c0_seq3(K12619);comp31008_c0_seq1(K12625);comp31783_c0_seq1(K12626);comp31783_c0_seq2(K12626);comp32704_c0_seq1(K12614);comp32704_…	369
path:ko03013	RNA transport	comp101944_c0_seq1(K14326);comp14184_c0_seq1(K14298);comp167199_c0_seq1(K13126);comp16914_c0_seq1(K14004);comp17739_c0_seq1(K03537);comp17739_c0_seq2(K03537);comp23270_c0_seq1(K07936);comp23270_c0_seq2(K07936);comp23367_c0_seq2(K05019);comp26200_c0_seq1(K03538);comp26200_c0_seq2(K03538);comp27051_c0_seq1(K03243);comp29273_c0_seq1(K12876);comp293726_c0_seq1(K14289);comp30213_c0_seq1(K14290);comp32…	363
path:ko04110	Cell cycle	comp10283_c0_seq1(K02365);comp125812_c0_seq1(K04498);comp151008_c0_seq1(K04802);comp18708_c0_seq1(K02608);comp19599_c0_seq2(K09993);comp201905_c0_seq1(K04802);comp202751_c0_seq1(K04728);comp20910_c0_seq1(K02605);comp226840_c0_seq1(K04728);comp23043_c0_seq1(K06627);comp26308_c0_seq1(K03094);comp28710_c0_seq1(K04498);comp28710_c0_seq2(K04498);comp29888_c0_seq1(K06630);comp30533_c0_seq1(K06630);comp…	309
path:ko04141	Protein processing in endoplasmic reticulum	comp13840_c0_seq1(K08057);comp16914_c0_seq1(K14004);comp22532_c0_seq1(K10601);comp24894_c0_seq1(K06689);comp2529_c0_seq1(K09517);comp254241_c0_seq1(K09580);comp26308_c0_seq1(K03094);comp270253_c0_seq1(K04079);comp29336_c0_seq1(K03283);comp29976_c0_seq1(K09580);comp30908_c0_seq1(K14006);comp30958_c0_seq1(K10956);comp31250_c0_seq2(K14016);comp32039_c0_seq3(K09486);comp32049_c0_seq1(K10085);comp3271…	303
path:ko00500	Starch and sucrose metabolism	comp13081_c0_seq1(K00847);comp13935_c0_seq1(K01193);comp13935_c0_seq2(K01193);comp20078_c0_seq1(K05350);comp20132_c0_seq1(K00975);comp20132_c0_seq2(K00975);comp225790_c0_seq1(K01188);comp22599_c0_seq3(K00696);comp23612_c0_seq1(K01188);comp25662_c0_seq1(K00844);comp25662_c0_seq2(K00844);comp25662_c0_seq3(K00844);comp28919_c0_seq1(K05350);comp29969_c0_seq1(K00703);comp30156_c0_seq2(K01188);comp3216…	301
path:ko03015	mRNA surveillance pathway	comp101944_c0_seq1(K14326);comp167199_c0_seq1(K13126);comp29273_c0_seq1(K12876);comp29338_c0_seq1(K03265);comp33228_c0_seq1(K14376);comp33228_c0_seq2(K14376);comp33710_c0_seq1(K12875);comp33957_c1_seq1(K14324);comp34137_c0_seq1(K12812);comp34364_c0_seq1(K14396);comp34364_c0_seq3(K14396);comp34617_c0_seq1(K11584);comp35296_c0_seq1(K12876);comp36271_c0_seq1(K14962);comp37303_c0_seq1(K12876);comp379…	300
path:ko04120	Ubiquitin mediated proteolysis	comp21072_c0_seq1(K04506);comp22532_c0_seq1(K10601);comp24807_c0_seq1(K04506);comp24894_c0_seq1(K06689);comp256295_c0_seq1(K10606);comp26308_c0_seq1(K03094);comp30658_c0_seq1(K03873);comp30658_c0_seq3(K03873);comp32710_c0_seq1(K06689);comp32710_c0_seq2(K06689);comp33278_c0_seq1(K10576);comp33970_c0_seq2(K06689);comp33970_c0_seq3(K06689);comp33970_c0_seq5(K06689);comp34402_c0_seq1(K10577);comp3469…	295
path:ko04142	Lysosome	comp160248_c0_seq1(K12373);comp165999_c0_seq1(K12373);comp20147_c0_seq3(K12373);comp202934_c0_seq1(K13289);comp211420_c0_seq1(K01365);comp23941_c0_seq2(K01363);comp25325_c0_seq1(K01365);comp256225_c0_seq1(K12373);comp26020_c0_seq1(K13289);comp26020_c0_seq2(K13289);comp260749_c0_seq1(K13289);comp26815_c0_seq1(K01205);comp26815_c0_seq2(K01205);comp273047_c0_seq1(K13289);comp297218_c0_seq1(K01365);c…	282
path:ko04144	Endocytosis	comp108150_c0_seq1(K12493);comp1348_c0_seq1(K00889);comp15871_c0_seq1(K00889);comp17235_c0_seq1(K01115);comp17235_c0_seq2(K01115);comp21363_c0_seq1(K07897);comp29336_c0_seq1(K03283);comp30730_c0_seq1(K07897);comp33043_c0_seq1(K12195);comp34459_c1_seq1(K00889);comp34459_c1_seq2(K00889);comp34821_c0_seq1(K03283);comp35200_c0_seq1(K07904);comp35200_c0_seq2(K07904);comp35382_c0_seq1(K07897);comp36535…	266
path:ko04075	Plant hormone signal transduction	comp134374_c0_seq1(K13415);comp135851_c0_seq1(K14486);comp15056_c0_seq1(K14486);comp154921_c0_seq1(K14497);comp187899_c0_seq1(K14486);comp24198_c0_seq2(K13464);comp24247_c0_seq1(K13464);comp25859_c0_seq1(K14498);comp26704_c0_seq1(K14486);comp28264_c0_seq1(K14492);comp33848_c0_seq1(K14498);comp3430_c0_seq1(K14431);comp34370_c0_seq1(K14431);comp34370_c0_seq3(K14431);comp35843_c0_seq1(K14487);comp35…	266
path:ko03008	Ribosome biogenesis in eukaryotes	comp16683_c0_seq1(K06943);comp17739_c0_seq1(K03537);comp17739_c0_seq2(K03537);comp18588_c0_seq1(K14572);comp20455_c0_seq1(K14565);comp20455_c0_seq4(K14565);comp20552_c0_seq1(K14557);comp20621_c0_seq1(K14572);comp21550_c0_seq1(K12619);comp22163_c0_seq1(K14564);comp231238_c0_seq1(K14572);comp23270_c0_seq1(K07936);comp23270_c0_seq2(K07936);comp26200_c0_seq1(K03538);comp26200_c0_seq2(K03538);comp2630…	249
path:ko04626	Plant-pathogen interaction	comp114102_c0_seq1(K13457);comp115067_c0_seq1(K13459);comp162052_c0_seq1(K13457);comp184442_c0_seq1(K13457);comp190235_c0_seq1(K13457);comp20530_c0_seq1(K13412);comp20530_c0_seq2(K13412);comp2120_c0_seq1(K13457);comp23579_c0_seq1(K13457);comp238089_c0_seq1(K02183);comp24198_c0_seq2(K13464);comp24247_c0_seq1(K13464);comp270253_c0_seq1(K04079);comp27732_c0_seq1(K13430);comp27919_c0_seq1(K13448);com…	249
path:ko00564	Glycerophospholipid metabolism	comp117666_c0_seq1(K00901);comp17235_c0_seq1(K01115);comp17235_c0_seq2(K01115);comp17963_c0_seq1(K00901);comp17963_c0_seq2(K00901);comp23659_c0_seq1(K01126);comp23659_c0_seq2(K01126);comp26070_c0_seq1(K06130);comp28910_c0_seq1(K13523);comp29194_c0_seq1(K05929);comp30218_c0_seq1(K13510);comp30218_c0_seq2(K13510);comp31225_c0_seq1(K00993);comp32263_c0_seq1(K05929);comp32263_c0_seq2(K05929);comp3234…	246
path:ko00520	Amino sugar and nucleotide sugar metabolism	comp13081_c0_seq1(K00847);comp14512_c0_seq1(K12450);comp160248_c0_seq1(K12373);comp165999_c0_seq1(K12373);comp20132_c0_seq1(K00975);comp20132_c0_seq2(K00975);comp20147_c0_seq3(K12373);comp23336_c0_seq1(K01836);comp23336_c0_seq2(K01836);comp256225_c0_seq1(K12373);comp25662_c0_seq1(K00844);comp25662_c0_seq2(K00844);comp25662_c0_seq3(K00844);comp32965_c0_seq1(K00963);comp34288_c0_seq1(K00975);comp34…	212
path:ko03010	Ribosome	comp140810_c0_seq1(K02963);comp165753_c0_seq1(K02979);comp180496_c0_seq1(K02930);comp18812_c0_seq1(K02940);comp21508_c0_seq1(K02957);comp21508_c0_seq2(K02957);comp25097_c0_seq1(K02923);comp25097_c0_seq2(K02923);comp25389_c0_seq1(K02887);comp25819_c0_seq1(K02896);comp26430_c0_seq1(K02922);comp276413_c0_seq1(K02986);comp28955_c0_seq1(K02935);comp30688_c0_seq1(K02979);comp31528_c0_seq2(K02982);comp3…	207
path:ko03420	Nucleotide excision repair	comp128488_c0_seq1(K02335);comp151008_c0_seq1(K04802);comp166262_c0_seq1(K07466);comp18075_c0_seq1(K03505);comp201905_c0_seq1(K04802);comp231511_c0_seq1(K07466);comp29476_c0_seq1(K02335);comp298757_c0_seq1(K10739);comp30098_c0_seq1(K10844);comp303111_c0_seq1(K10739);comp32970_c0_seq1(K02325);comp33588_c0_seq1(K07466);comp33588_c0_seq2(K07466);comp35036_c0_seq1(K03505);comp35036_c0_seq2(K03505);co…	200
path:ko04151	PI3K-Akt signaling pathway	comp135061_c0_seq1(K09420);comp25189_c0_seq1(K07198);comp270253_c0_seq1(K04079);comp29888_c0_seq1(K06630);comp30533_c0_seq1(K06630);comp30533_c0_seq2(K06630);comp30548_c0_seq1(K07198);comp30548_c0_seq2(K07198);comp30785_c0_seq1(K04392);comp32051_c0_seq1(K07198);comp34617_c0_seq1(K11584);comp36186_c0_seq1(K03083);comp36186_c0_seq2(K03083);comp36308_c0_seq1(K03259);comp36357_c0_seq1(K06630);comp376…	192
path:ko00010	Glycolysis / Gluconeogenesis	comp102890_c0_seq1(K00121);comp10536_c0_seq1(K00134);comp10536_c0_seq2(K00134);comp25246_c0_seq1(K01623);comp25662_c0_seq1(K00844);comp25662_c0_seq2(K00844);comp25662_c0_seq3(K00844);comp25766_c0_seq1(K00927);comp30228_c0_seq1(K15633);comp30615_c0_seq1(K01792);comp30615_c0_seq2(K01792);comp31603_c0_seq1(K01792);comp31603_c0_seq2(K01792);comp32727_c0_seq1(K01792);comp33036_c0_seq1(K01803);comp3384…	191
path:ko00071	Fatty acid metabolism	comp102890_c0_seq1(K00121);comp25335_c0_seq1(K01897);comp27714_c0_seq1(K10527);comp30715_c0_seq1(K01897);comp31563_c0_seq1(K10527);comp31563_c0_seq2(K10527);comp31563_c0_seq3(K10527);comp31563_c0_seq4(K10527);comp35561_c0_seq1(K00232);comp35561_c0_seq10(K00232);comp35561_c0_seq11(K00232);comp35561_c0_seq12(K00232);comp35561_c0_seq2(K00232);comp35561_c0_seq3(K00232);comp35561_c0_seq4(K00232);comp3…	174
path:ko00970	Aminoacyl-tRNA biosynthesis	comp20354_c0_seq1(K01883);comp20354_c0_seq2(K01883);comp21746_c0_seq1(K01874);comp21746_c0_seq2(K01874);comp226809_c0_seq1(K01869);comp27559_c0_seq1(K01876);comp27559_c0_seq2(K01876);comp30033_c0_seq1(K01876);comp31166_c0_seq1(K01885);comp31366_c0_seq1(K01883);comp34986_c0_seq1(K01885);comp34986_c0_seq2(K01885);comp35416_c0_seq1(K01867);comp35445_c0_seq1(K02435);comp36586_c0_seq1(K01885);comp3658…	169
path:ko04145	Phagosome	comp105468_c0_seq1(K00921);comp13840_c0_seq1(K08057);comp141223_c0_seq1(K08488);comp188526_c0_seq1(K00921);comp19550_c0_seq1(K00921);comp211420_c0_seq1(K01365);comp21363_c0_seq1(K07897);comp21828_c0_seq1(K00921);comp21828_c0_seq2(K00921);comp21828_c0_seq3(K00921);comp25325_c0_seq1(K01365);comp279460_c0_seq1(K00921);comp28350_c0_seq1(K07375);comp297218_c0_seq1(K01365);comp30124_c0_seq3(K01365);com…	165
path:ko00250	Alanine, aspartate and glutamate metabolism	comp116270_c0_seq1(K14455);comp189721_c0_seq1(K00814);comp22756_c0_seq1(K00814);comp32840_c0_seq1(K00609);comp355048_c0_seq1(K00830);comp38106_c0_seq1(K13566);comp38106_c0_seq2(K13566);comp41394_c0_seq1(K14454);comp41427_c0_seq1(K00814);comp41583_c0_seq1(K00811);comp41941_c0_seq1(K01939);comp41941_c0_seq2(K01939);comp42069_c0_seq1(K01755);comp42262_c0_seq1(K00814);comp42262_c0_seq2(K00814);comp42…	164
path:ko03020	RNA polymerase	comp19777_c0_seq1(K03046);comp240185_c0_seq1(K03043);comp248192_c0_seq1(K03043);comp288624_c0_seq1(K03043);comp29397_c0_seq1(K03020);comp33980_c0_seq2(K02999);comp34907_c0_seq11(K03046);comp35856_c0_seq1(K03013);comp37675_c0_seq10(K03008);comp37675_c0_seq2(K03008);comp37675_c0_seq4(K03008);comp37675_c0_seq7(K03008);comp37675_c0_seq8(K03008);comp37675_c0_seq9(K03008);comp38051_c0_seq4(K03016);comp…	163
path:ko00680	Methane metabolism	comp102890_c0_seq1(K00121);comp14050_c0_seq1(K00058);comp17065_c0_seq1(K01595);comp22138_c0_seq1(K01595);comp238253_c0_seq1(K03781);comp24873_c0_seq1(K01595);comp24873_c0_seq4(K01595);comp25246_c0_seq1(K01623);comp27261_c0_seq1(K00430);comp30228_c0_seq1(K15633);comp30725_c0_seq1(K01595);comp31901_c0_seq4(K00430);comp32149_c0_seq1(K00430);comp32445_c0_seq1(K01595);comp32445_c0_seq2(K01595);comp326…	162
path:ko00561	Glycerolipid metabolism	comp117666_c0_seq1(K00901);comp17963_c0_seq1(K00901);comp17963_c0_seq2(K00901);comp187124_c0_seq1(K03715);comp256163_c0_seq1(K03715);comp28910_c0_seq1(K13523);comp38147_c0_seq1(K03715);comp38199_c0_seq1(K00863);comp38199_c0_seq2(K00863);comp38199_c0_seq5(K00863);comp38199_c0_seq6(K00863);comp39170_c0_seq1(K09480);comp39713_c0_seq1(K13523);comp40308_c0_seq1(K09480);comp40308_c0_seq2(K09480);comp40…	162
path:ko00330	Arginine and proline metabolism	comp116270_c0_seq1(K14455);comp25193_c0_seq1(K01438);comp27282_c0_seq1(K01427);comp27282_c0_seq2(K01427);comp27282_c0_seq3(K01427);comp27282_c0_seq4(K01427);comp27282_c0_seq5(K01427);comp27282_c0_seq6(K01427);comp27282_c0_seq7(K01427);comp27282_c0_seq8(K01427);comp302661_c0_seq1(K01611);comp34835_c0_seq1(K12657);comp37589_c0_seq1(K14682);comp37589_c0_seq3(K14682);comp39405_c0_seq1(K00286);comp396…	158
path:ko00630	Glyoxylate and dicarboxylate metabolism	comp164536_c0_seq1(K01602);comp22410_c0_seq1(K02437);comp22410_c0_seq2(K02437);comp238253_c0_seq1(K03781);comp33649_c0_seq10(K01601);comp33649_c0_seq11(K01601);comp33649_c0_seq12(K01601);comp33649_c0_seq2(K01601);comp33649_c0_seq3(K01601);comp34465_c0_seq1(K00026);comp34465_c0_seq2(K00026);comp355048_c0_seq1(K00830);comp36930_c0_seq1(K00026);comp36930_c0_seq2(K00026);comp37703_c0_seq1(K01681);com…	156
path:ko03320	PPAR signaling pathway	comp25335_c0_seq1(K01897);comp30715_c0_seq1(K01897);comp35561_c0_seq1(K00232);comp35561_c0_seq10(K00232);comp35561_c0_seq11(K00232);comp35561_c0_seq12(K00232);comp35561_c0_seq2(K00232);comp35561_c0_seq3(K00232);comp35561_c0_seq4(K00232);comp35561_c0_seq5(K00232);comp35561_c0_seq6(K00232);comp35561_c0_seq7(K00232);comp35561_c0_seq8(K00232);comp35561_c0_seq9(K00232);comp38013_c0_seq1(K00232);comp38…	156
path:ko03030	DNA replication	comp128488_c0_seq1(K02335);comp151008_c0_seq1(K04802);comp166262_c0_seq1(K07466);comp18075_c0_seq1(K03505);comp201905_c0_seq1(K04802);comp231511_c0_seq1(K07466);comp29476_c0_seq1(K02335);comp298757_c0_seq1(K10739);comp303111_c0_seq1(K10739);comp32970_c0_seq1(K02325);comp33588_c0_seq1(K07466);comp33588_c0_seq2(K07466);comp35036_c0_seq1(K03505);comp35036_c0_seq2(K03505);comp35087_c0_seq1(K10742);co…	155
path:ko00600	Sphingolipid metabolism	comp108721_c0_seq1(K12349);comp129625_c0_seq1(K12349);comp37460_c0_seq1(K00654);comp37609_c0_seq1(K01190);comp37609_c0_seq10(K01190);comp37609_c0_seq11(K01190);comp37609_c0_seq12(K01190);comp37609_c0_seq2(K01190);comp37609_c0_seq3(K01190);comp37609_c0_seq4(K01190);comp37609_c0_seq5(K01190);comp37609_c0_seq6(K01190);comp37609_c0_seq7(K01190);comp37609_c0_seq8(K01190);comp37609_c0_seq9(K01190);comp…	155
path:ko04910	Insulin signaling pathway	comp117854_c0_seq1(K07195);comp162866_c0_seq1(K07192);comp165936_c0_seq1(K07195);comp238089_c0_seq1(K02183);comp25189_c0_seq1(K07198);comp25662_c0_seq1(K00844);comp25662_c0_seq2(K00844);comp25662_c0_seq3(K00844);comp30548_c0_seq1(K07198);comp30548_c0_seq2(K07198);comp32051_c0_seq1(K07198);comp335865_c0_seq1(K07195);comp36186_c0_seq1(K03083);comp36186_c0_seq2(K03083);comp36308_c0_seq1(K03259);comp…	155
path:ko04070	Phosphatidylinositol signaling system	comp105468_c0_seq1(K00921);comp117666_c0_seq1(K00901);comp1348_c0_seq1(K00889);comp15871_c0_seq1(K00889);comp17963_c0_seq1(K00901);comp17963_c0_seq2(K00901);comp188526_c0_seq1(K00921);comp19550_c0_seq1(K00921);comp21828_c0_seq1(K00921);comp21828_c0_seq2(K00921);comp21828_c0_seq3(K00921);comp238089_c0_seq1(K02183);comp279460_c0_seq1(K00921);comp32938_c0_seq1(K00914);comp32938_c0_seq3(K00914);comp3…	153
path:ko03410	Base excision repair	comp128488_c0_seq1(K02335);comp142206_c0_seq1(K10802);comp151008_c0_seq1(K04802);comp18075_c0_seq1(K03505);comp201905_c0_seq1(K04802);comp23876_c0_seq1(K03660);comp25327_c0_seq2(K10563);comp25603_c0_seq1(K10773);comp256659_c0_seq1(K01246);comp29476_c0_seq1(K02335);comp32970_c0_seq1(K02325);comp33743_c0_seq1(K10802);comp33743_c0_seq2(K10802);comp35036_c0_seq1(K03505);comp35036_c0_seq2(K03505);comp…	143
path:ko03440	Homologous recombination	comp128488_c0_seq1(K02335);comp15402_c0_seq1(K04482);comp165049_c0_seq1(K10901);comp166262_c0_seq1(K07466);comp17062_c0_seq1(K10875);comp18075_c0_seq1(K03505);comp18213_c0_seq1(K03165);comp202592_c0_seq1(K08775);comp231070_c0_seq1(K08775);comp231511_c0_seq1(K07466);comp24017_c0_seq1(K08775);comp24776_c0_seq1(K08775);comp29476_c0_seq1(K02335);comp298757_c0_seq1(K10739);comp303111_c0_seq1(K10739);c…	140
path:ko03022	Basal transcription factors	comp25288_c0_seq1(K03138);comp28506_c0_seq10(K03136);comp28506_c0_seq13(K03136);comp28506_c0_seq15(K03136);comp28506_c0_seq16(K03136);comp28506_c0_seq17(K03136);comp28506_c0_seq19(K03136);comp28506_c0_seq2(K03136);comp28506_c0_seq20(K03136);comp28506_c0_seq5(K03136);comp28506_c0_seq6(K03136);comp28506_c0_seq7(K03136);comp28506_c0_seq9(K03136);comp28690_c0_seq1(K03139);comp30098_c0_seq1(K10844);co…	140
path:ko00400	Phenylalanine, tyrosine and tryptophan biosynthesis	comp116270_c0_seq1(K14455);comp209678_c0_seq1(K01626);comp21853_c0_seq1(K01657);comp2453_c0_seq1(K01850);comp26806_c0_seq1(K01850);comp314990_c0_seq1(K01609);comp347228_c0_seq1(K04518);comp35073_c0_seq1(K01658);comp35073_c0_seq2(K01658);comp35298_c0_seq1(K01658);comp36086_c0_seq1(K01850);comp38706_c0_seq1(K01817);comp38706_c0_seq2(K01817);comp39012_c0_seq1(K01609);comp39708_c0_seq1(K00800);comp39…	139
path:ko01210	2-Oxocarboxylic acid metabolism	comp116270_c0_seq1(K14455);comp188453_c0_seq1(K00826);comp189721_c0_seq1(K00814);comp22756_c0_seq1(K00814);comp25193_c0_seq1(K01438);comp254194_c0_seq1(K00826);comp31346_c0_seq1(K00826);comp31551_c0_seq1(K00031);comp33186_c0_seq1(K00826);comp33220_c0_seq1(K00031);comp34368_c0_seq1(K00826);comp34368_c0_seq2(K00826);comp35054_c0_seq1(K00030);comp37589_c0_seq1(K14682);comp37589_c0_seq3(K14682);comp3…	137
path:ko00280	Valine, leucine and isoleucine degradation	comp188453_c0_seq1(K00826);comp254194_c0_seq1(K00826);comp31346_c0_seq1(K00826);comp33186_c0_seq1(K00826);comp34368_c0_seq1(K00826);comp34368_c0_seq2(K00826);comp36834_c0_seq1(K01692);comp37773_c0_seq1(K00382);comp37773_c0_seq2(K00382);comp38812_c0_seq1(K00167);comp38812_c0_seq2(K00167);comp38816_c0_seq1(K05607);comp38816_c0_seq2(K05607);comp38816_c0_seq3(K05607);comp38816_c0_seq4(K05607);comp388…	137
path:ko00190	Oxidative phosphorylation	comp100713_c0_seq1(K02259);comp157326_c0_seq1(K02261);comp15782_c0_seq1(K05578);comp18332_c0_seq2(K02109);comp210871_c0_seq1(K05577);comp216408_c0_seq1(K03883);comp23002_c0_seq1(K03943);comp26497_c0_seq1(K00234);comp27870_c0_seq1(K03935);comp29070_c0_seq1(K00234);comp29610_c0_seq1(K03935);comp29610_c0_seq2(K03935);comp29906_c0_seq1(K01535);comp30337_c0_seq1(K02267);comp30630_c0_seq1(K01535);comp3…	137
path:ko00270	Cysteine and methionine metabolism	comp116270_c0_seq1(K14455);comp14203_c0_seq1(K01738);comp14203_c0_seq2(K01738);comp20849_c0_seq1(K01738);comp25184_c0_seq1(K00558);comp28249_c0_seq1(K00789);comp302661_c0_seq1(K01611);comp30847_c0_seq1(K01011);comp30847_c0_seq2(K01011);comp30847_c0_seq3(K01011);comp30847_c0_seq4(K01011);comp30847_c0_seq5(K01011);comp30847_c0_seq6(K01011);comp30847_c0_seq7(K01011);comp30847_c0_seq8(K01011);comp308…	137
path:ko04066	HIF-1 signaling pathway	comp10536_c0_seq1(K00134);comp10536_c0_seq2(K00134);comp125812_c0_seq1(K04498);comp25662_c0_seq1(K00844);comp25662_c0_seq2(K00844);comp25662_c0_seq3(K00844);comp28710_c0_seq1(K04498);comp28710_c0_seq2(K04498);comp30514_c0_seq1(K01103);comp30658_c0_seq1(K03873);comp30658_c0_seq3(K03873);comp30765_c0_seq1(K04498);comp3096_c0_seq1(K04498);comp33886_c0_seq1(K04498);comp34208_c0_seq1(K01689);comp36308…	133
path:ko00620	Pyruvate metabolism	comp17065_c0_seq1(K01595);comp22138_c0_seq1(K01595);comp24873_c0_seq1(K01595);comp24873_c0_seq4(K01595);comp27622_c0_seq2(K01759);comp306968_c0_seq1(K00029);comp30725_c0_seq1(K01595);comp32445_c0_seq1(K01595);comp32445_c0_seq2(K01595);comp32678_c0_seq1(K01595);comp33196_c0_seq1(K01759);comp34372_c0_seq1(K01895);comp34465_c0_seq1(K00026);comp34465_c0_seq2(K00026);comp36930_c0_seq1(K00026);comp3693…	132
path:ko00510	N-Glycan biosynthesis	comp23118_c0_seq2(K03843);comp24848_c0_seq1(K07432);comp24848_c0_seq2(K07432);comp34682_c0_seq1(K12668);comp34844_c0_seq1(K09659);comp35316_c0_seq1(K06316);comp35316_c0_seq2(K06316);comp35316_c0_seq3(K06316);comp35316_c0_seq4(K06316);comp35316_c0_seq6(K06316);comp36827_c0_seq1(K01230);comp36827_c0_seq2(K01230);comp36827_c0_seq3(K01230);comp36827_c0_seq4(K01230);comp37339_c0_seq1(K07151);comp38886…	132
path:ko00940	Phenylpropanoid biosynthesis	comp20078_c0_seq1(K05350);comp225790_c0_seq1(K01188);comp23612_c0_seq1(K01188);comp27261_c0_seq1(K00430);comp28919_c0_seq1(K05350);comp30097_c0_seq2(K13065);comp30156_c0_seq2(K01188);comp31901_c0_seq4(K00430);comp32149_c0_seq1(K00430);comp32163_c0_seq2(K01188);comp32163_c0_seq3(K01188);comp32605_c0_seq1(K00487);comp33331_c0_seq1(K01188);comp34671_c0_seq1(K13065);comp34948_c0_seq1(K05350);comp3494…	131
path:ko00562	Inositol phosphate metabolism	comp105468_c0_seq1(K00921);comp1348_c0_seq1(K00889);comp15871_c0_seq1(K00889);comp188526_c0_seq1(K00921);comp19550_c0_seq1(K00921);comp21828_c0_seq1(K00921);comp21828_c0_seq2(K00921);comp21828_c0_seq3(K00921);comp279460_c0_seq1(K00921);comp32938_c0_seq1(K00914);comp32938_c0_seq3(K00914);comp32938_c0_seq4(K00914);comp32938_c0_seq5(K00914);comp33036_c0_seq1(K01803);comp34115_c0_seq1(K15422);comp344…	128
path:ko00860	Porphyrin and chlorophyll metabolism	comp100713_c0_seq1(K02259);comp118140_c0_seq1(K00510);comp202535_c0_seq1(K04035);comp26753_c0_seq1(K00231);comp29489_c0_seq1(K02495);comp31166_c0_seq1(K01885);comp31553_c0_seq1(K02257);comp34986_c0_seq1(K01885);comp34986_c0_seq2(K01885);comp36087_c0_seq3(K13545);comp36087_c0_seq4(K13545);comp36087_c0_seq5(K13545);comp36087_c0_seq6(K13545);comp36087_c0_seq7(K13545);comp36586_c0_seq1(K01885);comp36…	128
path:ko00563	Glycosylphosphatidylinositol(GPI)-anchor biosynthesis	comp36989_c0_seq1(K07541);comp37454_c0_seq1(K03858);comp37454_c0_seq2(K03858);comp37454_c0_seq3(K03858);comp37454_c0_seq4(K03858);comp37454_c0_seq5(K03858);comp37454_c0_seq6(K03858);comp39024_c0_seq1(K03434);comp39024_c0_seq2(K03434);comp39409_c0_seq1(K05290);comp40156_c0_seq1(K03859);comp41571_c0_seq1(K05284);comp41571_c0_seq3(K05284);comp41571_c0_seq4(K05284);comp42143_c0_seq1(K03858);comp42143…	127
path:ko00710	Carbon fixation in photosynthetic organisms	comp1126_c0_seq1(K00615);comp116270_c0_seq1(K14455);comp158859_c0_seq1(K05298);comp164536_c0_seq1(K01602);comp17065_c0_seq1(K01595);comp189721_c0_seq1(K00814);comp22138_c0_seq1(K01595);comp22756_c0_seq1(K00814);comp24873_c0_seq1(K01595);comp24873_c0_seq4(K01595);comp25246_c0_seq1(K01623);comp25766_c0_seq1(K00927);comp306968_c0_seq1(K00029);comp30725_c0_seq1(K01595);comp32445_c0_seq1(K01595);comp3…	126
path:ko04310	Wnt signaling pathway	comp125812_c0_seq1(K04498);comp135405_c0_seq1(K04507);comp21072_c0_seq1(K04506);comp24807_c0_seq1(K04506);comp26308_c0_seq1(K03094);comp28710_c0_seq1(K04498);comp28710_c0_seq2(K04498);comp30765_c0_seq1(K04498);comp30785_c0_seq1(K04392);comp3096_c0_seq1(K04498);comp32457_c0_seq1(K06268);comp33876_c0_seq1(K06268);comp33886_c0_seq1(K04498);comp34695_c0_seq1(K03347);comp35418_c0_seq1(K03115);comp3564…	126
path:ko00790	Folate biosynthesis	comp140717_c0_seq1(K13941);comp160154_c0_seq1(K13941);comp36011_c0_seq2(K01633);comp36011_c0_seq3(K01633);comp37805_c0_seq1(K01307);comp37805_c0_seq12(K01307);comp37805_c0_seq15(K01307);comp37805_c0_seq19(K01307);comp37805_c0_seq20(K01307);comp37805_c0_seq23(K01307);comp37805_c0_seq26(K01307);comp37805_c0_seq5(K01307);comp37805_c0_seq7(K01307);comp43092_c0_seq1(K03639);comp43092_c0_seq2(K03639);c…	125
path:ko00910	Nitrogen metabolism	comp31984_c0_seq1(K00413);comp357337_c0_seq1(K01673);comp36506_c0_seq2(K03521);comp38751_c0_seq1(K01673);comp38751_c0_seq2(K01673);comp41732_c0_seq1(K00411);comp41732_c0_seq2(K00411);comp41732_c0_seq3(K00411);comp42278_c0_seq1(K00261);comp42622_c0_seq1(K01501);comp42622_c0_seq2(K01501);comp42622_c0_seq3(K01501);comp42694_c0_seq11(K00264);comp42694_c0_seq20(K00264);comp42694_c0_seq24(K00264);comp4…	123
path:ko04623	Cytosolic DNA-sensing pathway	comp29397_c0_seq1(K03020);comp35856_c0_seq1(K03013);comp38051_c0_seq4(K03016);comp38717_c0_seq1(K03022);comp38717_c0_seq2(K03022);comp38717_c0_seq3(K03022);comp38717_c0_seq4(K03022);comp39616_c0_seq1(K03026);comp39616_c0_seq2(K03026);comp39616_c0_seq3(K03026);comp39616_c0_seq4(K03026);comp41099_c0_seq1(K03023);comp42751_c0_seq1(K03027);comp42751_c0_seq2(K03027);comp42751_c0_seq3(K03027);comp42751…	121
path:ko00460	Cyanoamino acid metabolism	comp160006_c0_seq1(K08249);comp20078_c0_seq1(K05350);comp204048_c0_seq1(K13029);comp225790_c0_seq1(K01188);comp23612_c0_seq1(K01188);comp28919_c0_seq1(K05350);comp30156_c0_seq2(K01188);comp32163_c0_seq2(K01188);comp32163_c0_seq3(K01188);comp33331_c0_seq1(K01188);comp34948_c0_seq1(K05350);comp34948_c0_seq12(K05350);comp34948_c0_seq14(K05350);comp34948_c0_seq15(K05350);comp34948_c0_seq16(K05350);co…	121
path:ko04810	Regulation of actin cytoskeleton	comp105468_c0_seq1(K00921);comp1348_c0_seq1(K00889);comp15871_c0_seq1(K00889);comp188526_c0_seq1(K00921);comp19550_c0_seq1(K00921);comp206572_c0_seq1(K05768);comp21828_c0_seq1(K00921);comp21828_c0_seq2(K00921);comp21828_c0_seq3(K00921);comp27198_c0_seq1(K05765);comp279460_c0_seq1(K00921);comp30785_c0_seq1(K04392);comp30973_c0_seq1(K05756);comp33259_c0_seq1(K05765);comp33259_c0_seq2(K05765);comp33…	118
path:ko03060	Protein export	comp12032_c0_seq1(K03105);comp18567_c0_seq1(K13431);comp19173_c0_seq1(K03106);comp23542_c0_seq2(K12948);comp23542_c0_seq4(K12948);comp30144_c0_seq2(K09648);comp30857_c0_seq1(K03104);comp30958_c0_seq1(K10956);comp32222_c0_seq1(K12272);comp35020_c0_seq1(K12948);comp35020_c0_seq2(K12948);comp35190_c0_seq1(K03108);comp35190_c0_seq2(K03108);comp36772_c0_seq1(K12947);comp38067_c0_seq1(K03106);comp38230…	116
path:ko00260	Glycine, serine and threonine metabolism	comp118995_c0_seq1(K01620);comp14050_c0_seq1(K00058);comp158006_c0_seq1(K00276);comp30228_c0_seq1(K15633);comp31329_c0_seq1(K00276);comp31386_c0_seq1(K00872);comp31386_c0_seq2(K00872);comp355048_c0_seq1(K00830);comp35835_c0_seq1(K00130);comp35835_c0_seq2(K00130);comp36139_c0_seq1(K01834);comp36139_c0_seq2(K01834);comp36139_c0_seq3(K01834);comp37773_c0_seq1(K00382);comp37773_c0_seq2(K00382);comp39…	115
path:ko00592	alpha-Linolenic acid metabolism	comp22866_c0_seq1(K00454);comp27714_c0_seq1(K10527);comp31563_c0_seq1(K10527);comp31563_c0_seq2(K10527);comp31563_c0_seq3(K10527);comp31563_c0_seq4(K10527);comp35561_c0_seq1(K00232);comp35561_c0_seq10(K00232);comp35561_c0_seq11(K00232);comp35561_c0_seq12(K00232);comp35561_c0_seq2(K00232);comp35561_c0_seq3(K00232);comp35561_c0_seq4(K00232);comp35561_c0_seq5(K00232);comp35561_c0_seq6(K00232);comp35…	115
path:ko00052	Galactose metabolism	comp13935_c0_seq1(K01193);comp13935_c0_seq2(K01193);comp25662_c0_seq1(K00844);comp25662_c0_seq2(K00844);comp25662_c0_seq3(K00844);comp30689_c0_seq2(K06617);comp32965_c0_seq1(K00963);comp37257_c0_seq1(K01784);comp37609_c0_seq1(K01190);comp37609_c0_seq10(K01190);comp37609_c0_seq11(K01190);comp37609_c0_seq12(K01190);comp37609_c0_seq2(K01190);comp37609_c0_seq3(K01190);comp37609_c0_seq4(K01190);comp37…	114
path:ko00020	Citrate cycle (TCA cycle)	comp26497_c0_seq1(K00234);comp29070_c0_seq1(K00234);comp30346_c0_seq1(K00658);comp30570_c0_seq1(K00658);comp31551_c0_seq1(K00031);comp32315_c0_seq1(K00234);comp33220_c0_seq1(K00031);comp34465_c0_seq1(K00026);comp34465_c0_seq2(K00026);comp35054_c0_seq1(K00030);comp36930_c0_seq1(K00026);comp36930_c0_seq2(K00026);comp37318_c0_seq1(K00235);comp37318_c0_seq2(K00235);comp37318_c0_seq3(K00235);comp37703…	114
path:ko00051	Fructose and mannose metabolism	comp11645_c0_seq1(K00895);comp13081_c0_seq1(K00847);comp225287_c0_seq1(K00895);comp25246_c0_seq1(K01623);comp25662_c0_seq1(K00844);comp25662_c0_seq2(K00844);comp25662_c0_seq3(K00844);comp29448_c0_seq1(K00895);comp30514_c0_seq1(K01103);comp31590_c0_seq1(K00895);comp33036_c0_seq1(K01803);comp33414_c0_seq1(K00895);comp33846_c0_seq1(K01623);comp34954_c0_seq1(K01809);comp36432_c0_seq1(K00895);comp3663…	111
path:ko00770	Pantothenate and CoA biosynthesis	comp188453_c0_seq1(K00826);comp24850_c0_seq2(K01922);comp24850_c0_seq3(K01922);comp24850_c0_seq4(K01922);comp24850_c0_seq5(K01922);comp24850_c0_seq6(K01922);comp24850_c0_seq8(K01922);comp254194_c0_seq1(K00826);comp27598_c0_seq1(K00606);comp31346_c0_seq1(K00826);comp33186_c0_seq1(K00826);comp34368_c0_seq1(K00826);comp34368_c0_seq2(K00826);comp36627_c0_seq3(K02201);comp36627_c0_seq4(K02201);comp367…	109
path:ko00511	Other glycan degradation	comp160248_c0_seq1(K12373);comp165999_c0_seq1(K12373);comp17647_c0_seq1(K01191);comp17647_c0_seq2(K01191);comp17647_c0_seq3(K01191);comp20147_c0_seq3(K12373);comp256225_c0_seq1(K12373);comp28010_c0_seq1(K01191);comp28010_c0_seq2(K01191);comp28010_c0_seq3(K01191);comp37609_c0_seq1(K01190);comp37609_c0_seq10(K01190);comp37609_c0_seq11(K01190);comp37609_c0_seq12(K01190);comp37609_c0_seq2(K01190);com…	105
path:ko02010	ABC transporters	comp1484_c0_seq1(K05658);comp17284_c0_seq1(K05658);comp17284_c0_seq2(K05658);comp1773_c0_seq1(K05658);comp292106_c0_seq1(K05658);comp292682_c0_seq1(K05658);comp30243_c0_seq1(K05658);comp30276_c0_seq1(K05658);comp34811_c0_seq1(K05658);comp34946_c0_seq1(K05658);comp35620_c0_seq1(K05658);comp36162_c0_seq1(K05658);comp36162_c0_seq2(K05658);comp36162_c0_seq4(K05658);comp39838_c0_seq1(K05658);comp41988…	105
path:ko00900	Terpenoid backbone biosynthesis	comp126609_c0_seq1(K15793);comp15781_c0_seq1(K15793);comp30521_c0_seq1(K05356);comp35128_c0_seq1(K00787);comp35592_c0_seq1(K00787);comp35592_c0_seq2(K00787);comp35592_c0_seq3(K00787);comp35592_c0_seq4(K00787);comp36230_c0_seq2(K01823);comp36230_c0_seq3(K01823);comp36384_c0_seq1(K01770);comp36384_c0_seq2(K01770);comp36384_c0_seq3(K01770);comp36384_c0_seq4(K01770);comp36433_c0_seq1(K05356);comp3781…	102
path:ko04920	Adipocytokine signaling pathway	comp25189_c0_seq1(K07198);comp25335_c0_seq1(K01897);comp30548_c0_seq1(K07198);comp30548_c0_seq2(K07198);comp30715_c0_seq1(K01897);comp32051_c0_seq1(K07198);comp37684_c0_seq1(K07297);comp38122_c0_seq1(K01897);comp38623_c0_seq1(K01897);comp41059_c0_seq1(K01897);comp43264_c0_seq1(K07198);comp43264_c0_seq2(K07198);comp43264_c0_seq3(K07198);comp43264_c0_seq4(K07198);comp43264_c0_seq5(K07198);comp43700…	102
path:ko00030	Pentose phosphate pathway	comp1126_c0_seq1(K00615);comp15015_c0_seq1(K00036);comp18584_c0_seq1(K01057);comp25066_c0_seq1(K01057);comp25246_c0_seq1(K01623);comp33846_c0_seq1(K01623);comp36005_c0_seq1(K01057);comp37288_c0_seq7(K01807);comp37546_c0_seq1(K01783);comp37546_c0_seq2(K01783);comp37911_c0_seq12(K00036);comp37911_c0_seq3(K00036);comp37911_c0_seq6(K00036);comp37911_c0_seq7(K00036);comp38647_c0_seq1(K01623);comp38822…	99
path:ko04712	Circadian rhythm - plant	comp10514_c0_seq1(K00660);comp31809_c0_seq1(K12115);comp33803_c0_seq1(K12115);comp35418_c0_seq1(K03115);comp37028_c0_seq1(K12115);comp37028_c0_seq2(K12115);comp37028_c0_seq3(K12115);comp37028_c0_seq4(K12115);comp38359_c0_seq1(K03115);comp38359_c0_seq2(K03115);comp38359_c0_seq3(K03115);comp39782_c0_seq1(K12119);comp39852_c0_seq2(K12119);comp39852_c0_seq3(K12119);comp40902_c0_seq2(K03097);comp40902…	98
path:ko00480	Glutathione metabolism	comp130938_c0_seq1(K10807);comp15015_c0_seq1(K00036);comp161716_c0_seq1(K10807);comp18237_c0_seq1(K00799);comp22076_c0_seq1(K00432);comp25818_c0_seq1(K10807);comp26182_c0_seq1(K00432);comp27237_c0_seq1(K00799);comp29247_c0_seq1(K01920);comp29247_c0_seq2(K01920);comp29247_c0_seq3(K01920);comp29247_c0_seq4(K01920);comp29247_c0_seq5(K01920);comp29247_c0_seq6(K01920);comp29247_c0_seq7(K01920);comp292…	97
path:ko00410	beta-Alanine metabolism	comp158006_c0_seq1(K00276);comp31329_c0_seq1(K00276);comp36834_c0_seq1(K01692);comp39673_c0_seq2(K00797);comp39673_c0_seq4(K00797);comp40171_c0_seq1(K00207);comp40195_c0_seq1(K00276);comp40558_c0_seq1(K05605);comp40558_c0_seq2(K05605);comp40558_c0_seq3(K05605);comp40558_c0_seq4(K05605);comp40892_c0_seq1(K01918);comp40892_c0_seq2(K01918);comp40892_c0_seq3(K01918);comp40892_c0_seq5(K01918);comp4089…	94
path:ko00531	Glycosaminoglycan degradation	comp160248_c0_seq1(K12373);comp165999_c0_seq1(K12373);comp20147_c0_seq3(K12373);comp256225_c0_seq1(K12373);comp26815_c0_seq1(K01205);comp26815_c0_seq2(K01205);comp39069_c0_seq1(K01205);comp39069_c0_seq2(K01205);comp43394_c0_seq1(K10532);comp43394_c0_seq4(K10532);comp43394_c0_seq5(K10532);comp43394_c0_seq6(K10532);comp43394_c0_seq7(K10532);comp43394_c0_seq9(K10532);comp45843_c0_seq1(K12373);comp45…	93
path:ko04130	SNARE interactions in vesicular transport	comp141223_c0_seq1(K08488);comp26539_c0_seq1(K08486);comp26539_c0_seq3(K08486);comp28436_c0_seq1(K08504);comp28436_c0_seq2(K08504);comp28436_c0_seq3(K08504);comp31896_c0_seq1(K08509);comp32035_c0_seq1(K08516);comp34834_c0_seq1(K08504);comp35467_c0_seq1(K08495);comp35784_c0_seq1(K08515);comp36309_c0_seq1(K08493);comp36309_c0_seq2(K08493);comp36828_c0_seq1(K08495);comp37890_c0_seq2(K08486);comp3793…	90
path:ko03050	Proteasome	comp13337_c0_seq1(K02739);comp13937_c0_seq1(K02731);comp14284_c0_seq1(K03029);comp25196_c0_seq1(K03037);comp28362_c0_seq2(K03030);comp30648_c0_seq1(K03032);comp30821_c0_seq1(K02735);comp30965_c0_seq1(K03037);comp33168_c0_seq1(K03062);comp33290_c0_seq1(K03037);comp33714_c0_seq1(K03062);comp33899_c0_seq1(K11599);comp34066_c0_seq1(K03061);comp34647_c0_seq1(K03036);comp34786_c0_seq1(K03032);comp35005…	89
path:ko04720	Long-term potentiation	comp125812_c0_seq1(K04498);comp238089_c0_seq1(K02183);comp28710_c0_seq1(K04498);comp28710_c0_seq2(K04498);comp30765_c0_seq1(K04498);comp3096_c0_seq1(K04498);comp32457_c0_seq1(K06268);comp33876_c0_seq1(K06268);comp33886_c0_seq1(K04498);comp37236_c0_seq1(K02183);comp37236_c0_seq2(K02183);comp39512_c0_seq1(K06269);comp39512_c0_seq2(K06269);comp40282_c0_seq1(K02183);comp40282_c0_seq2(K02183);comp4028…	87
path:ko03430	Mismatch repair	comp151008_c0_seq1(K04802);comp166262_c0_seq1(K07466);comp18075_c0_seq1(K03505);comp201905_c0_seq1(K04802);comp231511_c0_seq1(K07466);comp25170_c0_seq1(K08737);comp25170_c0_seq2(K08737);comp298757_c0_seq1(K10739);comp303111_c0_seq1(K10739);comp33588_c0_seq1(K07466);comp33588_c0_seq2(K07466);comp35036_c0_seq1(K03505);comp35036_c0_seq2(K03505);comp35208_c0_seq1(K07466);comp38631_c0_seq1(K10756);com…	85
path:ko01040	Biosynthesis of unsaturated fatty acids	comp30598_c0_seq1(K00059);comp31804_c0_seq1(K00059);comp35561_c0_seq1(K00232);comp35561_c0_seq10(K00232);comp35561_c0_seq11(K00232);comp35561_c0_seq12(K00232);comp35561_c0_seq2(K00232);comp35561_c0_seq3(K00232);comp35561_c0_seq4(K00232);comp35561_c0_seq5(K00232);comp35561_c0_seq6(K00232);comp35561_c0_seq7(K00232);comp35561_c0_seq8(K00232);comp35561_c0_seq9(K00232);comp38013_c0_seq1(K00232);comp38…	85
path:ko00513	Various types of N-glycan biosynthesis	comp23118_c0_seq2(K03843);comp24848_c0_seq1(K07432);comp24848_c0_seq2(K07432);comp34682_c0_seq1(K12668);comp36827_c0_seq1(K01230);comp36827_c0_seq2(K01230);comp36827_c0_seq3(K01230);comp36827_c0_seq4(K01230);comp37339_c0_seq1(K07151);comp40725_c0_seq1(K01230);comp40725_c0_seq15(K01230);comp40725_c0_seq9(K01230);comp40931_c0_seq1(K12670);comp42006_c0_seq1(K03843);comp42006_c0_seq2(K03843);comp4200…	83
path:ko04721	Synaptic vesicle cycle	comp14668_c0_seq2(K15015);comp163728_c0_seq1(K15292);comp19025_c0_seq1(K15296);comp19025_c0_seq2(K15296);comp19925_c0_seq1(K15296);comp236975_c0_seq1(K06027);comp25126_c0_seq1(K15292);comp26539_c0_seq1(K08486);comp26539_c0_seq3(K08486);comp31759_c0_seq1(K06027);comp31759_c0_seq2(K06027);comp32028_c0_seq1(K02147);comp33771_c0_seq1(K02151);comp33814_c0_seq1(K02147);comp36365_c0_seq1(K02150);comp363…	83
path:ko04724	Glutamatergic synapse	comp17235_c0_seq1(K01115);comp17235_c0_seq2(K01115);comp32457_c0_seq1(K06268);comp33876_c0_seq1(K06268);comp34744_c0_seq1(K14207);comp35518_c0_seq1(K14207);comp35518_c0_seq2(K14207);comp40872_c0_seq1(K04536);comp41631_c0_seq1(K06268);comp41631_c0_seq2(K06268);comp41631_c0_seq3(K06268);comp41631_c0_seq5(K06268);comp42580_c0_seq1(K04371);comp42580_c0_seq2(K04371);comp42910_c0_seq1(K06268);comp42910…	79
path:ko04010	MAPK signaling pathway	comp29336_c0_seq1(K03283);comp30785_c0_seq1(K04392);comp32457_c0_seq1(K06268);comp33876_c0_seq1(K06268);comp34821_c0_seq1(K03283);comp36236_c0_seq1(K04459);comp37400_c0_seq1(K03283);comp39593_c0_seq1(K04392);comp39593_c0_seq2(K04392);comp39593_c0_seq3(K04392);comp39593_c0_seq4(K04392);comp39593_c0_seq5(K04392);comp39593_c0_seq6(K04392);comp41631_c0_seq1(K06268);comp41631_c0_seq2(K06268);comp41631…	79
path:ko04510	Focal adhesion	comp30785_c0_seq1(K04392);comp36186_c0_seq1(K03083);comp36186_c0_seq2(K03083);comp39512_c0_seq1(K06269);comp39512_c0_seq2(K06269);comp39593_c0_seq1(K04392);comp39593_c0_seq2(K04392);comp39593_c0_seq3(K04392);comp39593_c0_seq4(K04392);comp39593_c0_seq5(K04392);comp39593_c0_seq6(K04392);comp41111_c0_seq1(K06269);comp41675_c0_seq1(K04368);comp41675_c0_seq2(K04368);comp41675_c0_seq3(K04368);comp41992…	78
path:ko04370	VEGF signaling pathway	comp30785_c0_seq1(K04392);comp32457_c0_seq1(K06268);comp33876_c0_seq1(K06268);comp38795_c0_seq3(K04718);comp39593_c0_seq1(K04392);comp39593_c0_seq2(K04392);comp39593_c0_seq3(K04392);comp39593_c0_seq4(K04392);comp39593_c0_seq5(K04392);comp39593_c0_seq6(K04392);comp41631_c0_seq1(K06268);comp41631_c0_seq2(K06268);comp41631_c0_seq3(K06268);comp41631_c0_seq5(K06268);comp41675_c0_seq1(K04368);comp41675…	76
path:ko00053	Ascorbate and aldarate metabolism	comp28838_c0_seq1(K14190);comp30378_c0_seq1(K00434);comp31724_c0_seq3(K00434);comp34310_c0_seq2(K00434);comp36624_c0_seq1(K00012);comp37722_c0_seq1(K00434);comp38833_c0_seq2(K00469);comp38882_c0_seq1(K00434);comp40092_c0_seq1(K00434);comp40092_c0_seq2(K00434);comp40092_c0_seq3(K00434);comp40813_c0_seq1(K00434);comp40813_c0_seq2(K00434);comp41134_c0_seq1(K08232);comp41134_c0_seq2(K08232);comp41497…	76
path:ko04662	B cell receptor signaling pathway	comp30785_c0_seq1(K04392);comp32457_c0_seq1(K06268);comp33876_c0_seq1(K06268);comp36186_c0_seq1(K03083);comp36186_c0_seq2(K03083);comp39593_c0_seq1(K04392);comp39593_c0_seq2(K04392);comp39593_c0_seq3(K04392);comp39593_c0_seq4(K04392);comp39593_c0_seq5(K04392);comp39593_c0_seq6(K04392);comp41631_c0_seq1(K06268);comp41631_c0_seq2(K06268);comp41631_c0_seq3(K06268);comp41631_c0_seq5(K06268);comp41675…	75
path:ko04140	Regulation of autophagy	comp18064_c0_seq1(K08334);comp25189_c0_seq1(K07198);comp29192_c0_seq1(K08341);comp30548_c0_seq1(K07198);comp30548_c0_seq2(K07198);comp32051_c0_seq1(K07198);comp32060_c0_seq1(K08336);comp32938_c0_seq1(K00914);comp32938_c0_seq3(K00914);comp32938_c0_seq4(K00914);comp32938_c0_seq5(K00914);comp35728_c0_seq1(K08341);comp37986_c0_seq1(K08343);comp39150_c0_seq1(K08337);comp39150_c0_seq2(K08337);comp40857…	75
path:ko00300	Lysine biosynthesis	comp17682_c1_seq1(K01586);comp31029_c0_seq1(K01714);comp31730_c0_seq2(K01714);comp35552_c0_seq1(K01714);comp35552_c0_seq2(K01714);comp35552_c0_seq3(K01714);comp37703_c0_seq1(K01681);comp38336_c0_seq1(K01681);comp38391_c1_seq1(K00215);comp38391_c1_seq10(K00215);comp38391_c1_seq6(K00215);comp39136_c0_seq1(K01681);comp39837_c0_seq1(K00215);comp39911_c0_seq1(K01681);comp41474_c0_seq1(K00215);comp4147…	74
path:ko04520	Adherens junction	comp125812_c0_seq1(K04498);comp28710_c0_seq1(K04498);comp28710_c0_seq2(K04498);comp30765_c0_seq1(K04498);comp30785_c0_seq1(K04392);comp3096_c0_seq1(K04498);comp33886_c0_seq1(K04498);comp35418_c0_seq1(K03115);comp38359_c0_seq1(K03115);comp38359_c0_seq2(K03115);comp38359_c0_seq3(K03115);comp39593_c0_seq1(K04392);comp39593_c0_seq2(K04392);comp39593_c0_seq3(K04392);comp39593_c0_seq4(K04392);comp39593…	74
path:ko04530	Tight junction	comp35418_c0_seq1(K03115);comp38359_c0_seq1(K03115);comp38359_c0_seq2(K03115);comp38359_c0_seq3(K03115);comp40902_c0_seq2(K03097);comp40902_c0_seq4(K03097);comp43012_c0_seq1(K04382);comp43012_c0_seq2(K04382);comp43012_c0_seq3(K04382);comp43012_c0_seq4(K04382);comp43012_c0_seq5(K04382);comp43012_c0_seq6(K04382);comp43012_c0_seq7(K04382);comp43012_c0_seq8(K04382);comp44441_c0_seq1(K04354);comp44441…	73
path:ko04912	GnRH signaling pathway	comp17235_c0_seq1(K01115);comp17235_c0_seq2(K01115);comp238089_c0_seq1(K02183);comp37236_c0_seq1(K02183);comp37236_c0_seq2(K02183);comp40282_c0_seq1(K02183);comp40282_c0_seq2(K02183);comp40282_c0_seq3(K02183);comp40282_c1_seq1(K02183);comp40282_c1_seq3(K02183);comp41675_c0_seq1(K04368);comp41675_c0_seq2(K04368);comp41675_c0_seq3(K04368);comp42580_c0_seq1(K04371);comp42580_c0_seq2(K04371);comp4438…	73
path:ko00650	Butanoate metabolism	comp36834_c0_seq1(K01692);comp37855_c0_seq1(K00162);comp39390_c0_seq1(K00074);comp39390_c0_seq2(K00074);comp41139_c0_seq1(K00626);comp41139_c0_seq2(K00626);comp41141_c0_seq1(K00161);comp41229_c0_seq1(K01692);comp41229_c0_seq2(K01692);comp41229_c0_seq3(K01692);comp41229_c0_seq4(K01692);comp41229_c0_seq5(K01692);comp41573_c0_seq1(K00162);comp41770_c0_seq5(K00162);comp41770_c0_seq8(K00162);comp42057…	71
path:ko00670	One carbon pool by folate	comp24196_c0_seq1(K00602);comp26034_c0_seq2(K01934);comp36466_c0_seq1(K01934);comp36466_c0_seq2(K01934);comp38398_c0_seq1(K00601);comp39924_c0_seq1(K00600);comp39924_c0_seq2(K00600);comp39924_c0_seq3(K00600);comp39924_c0_seq4(K00600);comp42389_c0_seq1(K01934);comp42389_c0_seq2(K01934);comp42389_c0_seq4(K01934);comp42389_c0_seq5(K01934);comp42389_c0_seq6(K01934);comp42389_c0_seq7(K01934);comp42939…	71
path:ko00780	Biotin metabolism	comp30598_c0_seq1(K00059);comp31323_c0_seq1(K00833);comp31323_c0_seq2(K00833);comp31323_c0_seq3(K00833);comp31323_c0_seq4(K00833);comp31323_c0_seq5(K00833);comp31323_c0_seq6(K00833);comp31323_c0_seq7(K00833);comp31323_c0_seq8(K00833);comp31323_c0_seq9(K00833);comp31804_c0_seq1(K00059);comp32219_c0_seq1(K00652);comp32219_c0_seq2(K00652);comp32219_c0_seq3(K00652);comp32219_c0_seq4(K00652);comp32219…	71
path:ko04915	Estrogen signaling pathway	comp238089_c0_seq1(K02183);comp270253_c0_seq1(K04079);comp29336_c0_seq1(K03283);comp29623_c0_seq1(K09571);comp34821_c0_seq1(K03283);comp37236_c0_seq1(K02183);comp37236_c0_seq2(K02183);comp37400_c0_seq1(K03283);comp37424_c0_seq1(K09571);comp37424_c0_seq10(K09571);comp37424_c0_seq11(K09571);comp37424_c0_seq12(K09571);comp37424_c0_seq13(K09571);comp37424_c0_seq14(K09571);comp37424_c0_seq2(K09571);co…	71
path:ko00720	Carbon fixation pathways in prokaryotes	comp17065_c0_seq1(K01595);comp22138_c0_seq1(K01595);comp24873_c0_seq1(K01595);comp24873_c0_seq4(K01595);comp30725_c0_seq1(K01595);comp31551_c0_seq1(K00031);comp32445_c0_seq1(K01595);comp32445_c0_seq2(K01595);comp32678_c0_seq1(K01595);comp33220_c0_seq1(K00031);comp34372_c0_seq1(K01895);comp37703_c0_seq1(K01681);comp38336_c0_seq1(K01681);comp39136_c0_seq1(K01681);comp39300_c1_seq1(K00031);comp39911…	71
path:ko04115	p53 signaling pathway	comp202751_c0_seq1(K04728);comp21072_c0_seq1(K04506);comp226840_c0_seq1(K04728);comp24807_c0_seq1(K04506);comp34316_c0_seq1(K08738);comp34316_c0_seq2(K08738);comp34957_c0_seq1(K04728);comp34957_c0_seq2(K04728);comp34957_c0_seq3(K04728);comp34957_c0_seq4(K04728);comp351501_c0_seq1(K04728);comp37695_c0_seq1(K02206);comp37695_c0_seq2(K02206);comp40058_c0_seq1(K10140);comp40058_c0_seq2(K10140);comp40…	70
path:ko00760	Nicotinate and nicotinamide metabolism	comp38321_c0_seq1(K03787);comp38321_c0_seq2(K03787);comp39403_c0_seq1(K03426);comp39403_c0_seq2(K03426);comp39403_c0_seq3(K03426);comp42761_c0_seq1(K00858);comp42761_c0_seq2(K00858);comp42761_c0_seq3(K00858);comp42761_c0_seq4(K00858);comp42761_c0_seq5(K00858);comp42761_c0_seq6(K00858);comp42761_c0_seq7(K00858);comp42761_c0_seq8(K00858);comp42934_c0_seq1(K00278);comp42934_c0_seq2(K00278);comp43107…	69
path:ko04150	mTOR signaling pathway	comp18366_c0_seq1(K08272);comp25189_c0_seq1(K07198);comp30548_c0_seq1(K07198);comp30548_c0_seq2(K07198);comp32051_c0_seq1(K07198);comp35698_c0_seq1(K08272);comp36308_c0_seq1(K03259);comp38917_c0_seq1(K03259);comp39839_c0_seq1(K08272);comp41158_c0_seq1(K08266);comp41158_c0_seq2(K08266);comp41158_c0_seq3(K08266);comp41158_c0_seq6(K08266);comp41158_c0_seq7(K08266);comp41158_c0_seq8(K08266);comp42542…	69
path:ko04722	Neurotrophin signaling pathway	comp238089_c0_seq1(K02183);comp29888_c0_seq1(K06630);comp30533_c0_seq1(K06630);comp30533_c0_seq2(K06630);comp30785_c0_seq1(K04392);comp36186_c0_seq1(K03083);comp36186_c0_seq2(K03083);comp36357_c0_seq1(K06630);comp37236_c0_seq1(K02183);comp37236_c0_seq2(K02183);comp37837_c0_seq1(K06630);comp39593_c0_seq1(K04392);comp39593_c0_seq2(K04392);comp39593_c0_seq3(K04392);comp39593_c0_seq4(K04392);comp3959…	69
path:ko04390	Hippo signaling pathway	comp26892_c0_seq1(K06685);comp26892_c0_seq2(K06685);comp29888_c0_seq1(K06630);comp30533_c0_seq1(K06630);comp30533_c0_seq2(K06630);comp30868_c0_seq1(K06685);comp33943_c0_seq1(K06685);comp33943_c0_seq2(K06685);comp36186_c0_seq1(K03083);comp36186_c0_seq2(K03083);comp36357_c0_seq1(K06630);comp37435_c0_seq1(K08960);comp37837_c0_seq1(K06630);comp39512_c0_seq1(K06269);comp39512_c0_seq2(K06269);comp41111…	68
path:ko04360	Axon guidance	comp27198_c0_seq1(K05765);comp30785_c0_seq1(K04392);comp32457_c0_seq1(K06268);comp33259_c0_seq1(K05765);comp33259_c0_seq2(K05765);comp33283_c0_seq1(K05765);comp33283_c0_seq2(K05765);comp33876_c0_seq1(K06268);comp34936_c0_seq1(K05765);comp36186_c0_seq1(K03083);comp36186_c0_seq2(K03083);comp36611_c0_seq1(K05765);comp39593_c0_seq1(K04392);comp39593_c0_seq2(K04392);comp39593_c0_seq3(K04392);comp39593…	67
path:ko00565	Ether lipid metabolism	comp17235_c0_seq1(K01115);comp17235_c0_seq2(K01115);comp30218_c0_seq1(K13510);comp30218_c0_seq2(K13510);comp31225_c0_seq1(K00993);comp42562_c0_seq1(K13519);comp43241_c0_seq2(K00993);comp43241_c0_seq3(K00993);comp43636_c1_seq2(K13510);comp43636_c1_seq3(K13510);comp43636_c1_seq4(K13510);comp43636_c1_seq5(K13510);comp44587_c0_seq1(K14674);comp45290_c0_seq2(K13510);comp45290_c0_seq4(K13510);comp45290…	67
path:ko00920	Sulfur metabolism	comp14203_c0_seq1(K01738);comp14203_c0_seq2(K01738);comp20849_c0_seq1(K01738);comp30862_c0_seq1(K01738);comp31063_c0_seq1(K01738);comp31063_c0_seq2(K01738);comp31063_c0_seq3(K01738);comp31063_c0_seq4(K01738);comp34115_c0_seq1(K15422);comp35249_c0_seq1(K15422);comp36094_c0_seq1(K00860);comp36094_c0_seq2(K00860);comp36094_c0_seq3(K00860);comp36323_c0_seq1(K00387);comp36323_c0_seq2(K00387);comp36323…	67
path:ko04020	Calcium signaling pathway	comp238089_c0_seq1(K02183);comp32457_c0_seq1(K06268);comp32963_c0_seq1(K15040);comp33876_c0_seq1(K06268);comp35083_c0_seq1(K15040);comp37236_c0_seq1(K02183);comp37236_c0_seq2(K02183);comp37595_c0_seq1(K15040);comp38795_c0_seq3(K04718);comp40282_c0_seq1(K02183);comp40282_c0_seq2(K02183);comp40282_c0_seq3(K02183);comp40282_c1_seq1(K02183);comp40282_c1_seq3(K02183);comp41157_c0_seq1(K05863);comp4115…	66
path:ko00604	Glycosphingolipid biosynthesis - ganglio series	comp160248_c0_seq1(K12373);comp165999_c0_seq1(K12373);comp20147_c0_seq3(K12373);comp256225_c0_seq1(K12373);comp45843_c0_seq1(K12373);comp45843_c0_seq10(K12373);comp45843_c0_seq11(K12373);comp45843_c0_seq12(K12373);comp45843_c0_seq14(K12373);comp45843_c0_seq15(K12373);comp45843_c0_seq16(K12373);comp45843_c0_seq18(K12373);comp45843_c0_seq2(K12373);comp45843_c0_seq3(K12373);comp45843_c0_seq4(K12373)…	66
path:ko04350	TGF-beta signaling pathway	comp125812_c0_seq1(K04498);comp26308_c0_seq1(K03094);comp28710_c0_seq1(K04498);comp28710_c0_seq2(K04498);comp30765_c0_seq1(K04498);comp3096_c0_seq1(K04498);comp33886_c0_seq1(K04498);comp34695_c0_seq1(K03347);comp35640_c0_seq5(K03094);comp40378_c0_seq1(K04498);comp40378_c0_seq2(K04498);comp42580_c0_seq1(K04371);comp42580_c0_seq2(K04371);comp43012_c0_seq1(K04382);comp43012_c0_seq2(K04382);comp43012…	65
path:ko00450	Selenocompound metabolism	comp21746_c0_seq1(K01874);comp21746_c0_seq2(K01874);comp39127_c0_seq1(K01874);comp39127_c0_seq2(K01874);comp40805_c0_seq1(K13811);comp41194_c0_seq1(K13811);comp41883_c0_seq1(K00384);comp41883_c0_seq2(K00384);comp42302_c0_seq1(K11717);comp42302_c0_seq10(K11717);comp42302_c0_seq11(K11717);comp42302_c0_seq12(K11717);comp42302_c0_seq2(K11717);comp42302_c0_seq3(K11717);comp42302_c0_seq4(K11717);comp42…	64
path:ko00061	Fatty acid biosynthesis	comp30598_c0_seq1(K00059);comp31804_c0_seq1(K00059);comp33654_c0_seq1(K02372);comp33654_c0_seq2(K02372);comp35560_c0_seq1(K09458);comp37918_c0_seq1(K02372);comp39332_c0_seq1(K10782);comp41072_c0_seq1(K10781);comp41072_c0_seq2(K10781);comp41794_c0_seq1(K00645);comp41839_c0_seq1(K11262);comp42803_c0_seq1(K03921);comp42803_c0_seq2(K03921);comp43019_c0_seq1(K09458);comp43019_c0_seq2(K09458);comp43019…	63
path:ko03450	Non-homologous end-joining	comp33935_c0_seq1(K10886);comp38039_c0_seq11(K04799);comp38039_c0_seq15(K04799);comp38039_c0_seq17(K04799);comp38039_c0_seq2(K04799);comp38039_c0_seq20(K04799);comp38039_c0_seq23(K04799);comp38039_c0_seq27(K04799);comp38039_c0_seq31(K04799);comp38039_c0_seq5(K04799);comp38039_c0_seq6(K04799);comp38039_c0_seq9(K04799);comp43319_c0_seq1(K04799);comp43319_c0_seq2(K04799);comp43319_c0_seq3(K04799);co…	60
path:ko04612	Antigen processing and presentation	comp13840_c0_seq1(K08057);comp211420_c0_seq1(K01365);comp23941_c0_seq2(K01363);comp25325_c0_seq1(K01365);comp270253_c0_seq1(K04079);comp29336_c0_seq1(K03283);comp297218_c0_seq1(K01365);comp30124_c0_seq3(K01365);comp30124_c0_seq4(K01365);comp30124_c0_seq5(K01365);comp30124_c0_seq6(K01365);comp30124_c0_seq7(K01365);comp30124_c0_seq8(K01365);comp32730_c0_seq1(K09489);comp32730_c0_seq2(K09489);comp32…	57
path:ko00073	Cutin, suberine and wax biosynthesis	comp26777_c0_seq1(K15404);comp31924_c0_seq1(K13356);comp31924_c0_seq2(K13356);comp36765_c0_seq1(K13356);comp36765_c0_seq11(K13356);comp36765_c0_seq12(K13356);comp36765_c0_seq13(K13356);comp36765_c0_seq14(K13356);comp36765_c0_seq15(K13356);comp36765_c0_seq16(K13356);comp36765_c0_seq17(K13356);comp36765_c0_seq18(K13356);comp36765_c0_seq19(K13356);comp36765_c0_seq2(K13356);comp36765_c0_seq20(K13356)…	56
path:ko00350	Tyrosine metabolism	comp102890_c0_seq1(K00121);comp116270_c0_seq1(K14455);comp158006_c0_seq1(K00276);comp17938_c0_seq2(K00451);comp17938_c0_seq3(K00451);comp17938_c0_seq4(K00451);comp31329_c0_seq1(K00276);comp35406_c0_seq1(K01800);comp35406_c0_seq2(K01800);comp38186_c0_seq22(K01800);comp38186_c0_seq5(K01800);comp40195_c0_seq1(K00276);comp40286_c0_seq1(K15849);comp4082_c0_seq1(K01800);comp4082_c0_seq2(K01800);comp408…	56
path:ko04062	Chemokine signaling pathway	comp30785_c0_seq1(K04392);comp36186_c0_seq1(K03083);comp36186_c0_seq2(K03083);comp39593_c0_seq1(K04392);comp39593_c0_seq2(K04392);comp39593_c0_seq3(K04392);comp39593_c0_seq4(K04392);comp39593_c0_seq5(K04392);comp39593_c0_seq6(K04392);comp40872_c0_seq1(K04536);comp41675_c0_seq1(K04368);comp41675_c0_seq2(K04368);comp41675_c0_seq3(K04368);comp41992_c0_seq2(K03083);comp42580_c0_seq1(K04371);comp42580…	55
path:ko04660	T cell receptor signaling pathway	comp32457_c0_seq1(K06268);comp33876_c0_seq1(K06268);comp36186_c0_seq1(K03083);comp36186_c0_seq2(K03083);comp41631_c0_seq1(K06268);comp41631_c0_seq2(K06268);comp41631_c0_seq3(K06268);comp41631_c0_seq5(K06268);comp41675_c0_seq1(K04368);comp41675_c0_seq2(K04368);comp41675_c0_seq3(K04368);comp41992_c0_seq2(K03083);comp42580_c0_seq1(K04371);comp42580_c0_seq2(K04371);comp42910_c0_seq1(K06268);comp42910…	54
path:ko00360	Phenylalanine metabolism	comp116270_c0_seq1(K14455);comp158006_c0_seq1(K00276);comp27261_c0_seq1(K00430);comp31329_c0_seq1(K00276);comp31901_c0_seq4(K00430);comp32149_c0_seq1(K00430);comp32605_c0_seq1(K00487);comp36834_c0_seq1(K01692);comp36962_c0_seq1(K01904);comp37814_c0_seq3(K01904);comp39124_c0_seq1(K00430);comp39124_c0_seq3(K00430);comp39390_c0_seq1(K00074);comp39390_c0_seq2(K00074);comp40195_c0_seq1(K00276);comp402…	54
path:ko00730	Thiamine metabolism	comp35999_c0_seq1(K06928);comp37218_c0_seq1(K00949);comp41058_c0_seq1(K00949);comp41058_c0_seq2(K00949);comp42302_c0_seq1(K11717);comp42302_c0_seq10(K11717);comp42302_c0_seq11(K11717);comp42302_c0_seq12(K11717);comp42302_c0_seq2(K11717);comp42302_c0_seq3(K11717);comp42302_c0_seq4(K11717);comp42302_c0_seq5(K11717);comp42302_c0_seq6(K11717);comp42302_c0_seq7(K11717);comp42302_c0_seq8(K11717);comp42…	53
path:ko00290	Valine, leucine and isoleucine biosynthesis	comp188453_c0_seq1(K00826);comp254194_c0_seq1(K00826);comp31346_c0_seq1(K00826);comp33186_c0_seq1(K00826);comp34368_c0_seq1(K00826);comp34368_c0_seq2(K00826);comp39296_c0_seq1(K00052);comp40150_c0_seq1(K00053);comp40894_c0_seq1(K00826);comp42002_c0_seq1(K01703);comp42002_c0_seq2(K01703);comp42057_c0_seq1(K01653);comp42057_c0_seq2(K01653);comp42479_c0_seq1(K01754);comp44516_c0_seq1(K00053);comp445…	52
path:ko00540	Lipopolysaccharide biosynthesis	comp260174_c0_seq1(K00748);comp263554_c0_seq1(K00748);comp36002_c0_seq1(K00979);comp36002_c0_seq2(K00979);comp36002_c0_seq3(K00979);comp36002_c0_seq4(K00979);comp36002_c0_seq5(K00979);comp36002_c0_seq6(K00979);comp36002_c0_seq8(K00979);comp36002_c0_seq9(K00979);comp40685_c0_seq1(K01627);comp41684_c0_seq1(K02527);comp41684_c0_seq10(K02527);comp41684_c0_seq12(K02527);comp41684_c0_seq13(K02527);comp…	51
path:ko04620	Toll-like receptor signaling pathway	comp29286_c0_seq2(K05399);comp30785_c0_seq1(K04392);comp39593_c0_seq1(K04392);comp39593_c0_seq2(K04392);comp39593_c0_seq3(K04392);comp39593_c0_seq4(K04392);comp39593_c0_seq5(K04392);comp39593_c0_seq6(K04392);comp41675_c0_seq1(K04368);comp41675_c0_seq2(K04368);comp41675_c0_seq3(K04368);comp42580_c0_seq1(K04371);comp42580_c0_seq2(K04371);comp43317_c0_seq1(K04392);comp43317_c0_seq10(K04392);comp4331…	50
path:ko04622	RIG-I-like receptor signaling pathway	comp10556_c0_seq1(K11594);comp26033_c0_seq1(K11594);comp32060_c0_seq1(K08336);comp33163_c0_seq1(K09578);comp33163_c0_seq2(K09578);comp36078_c0_seq1(K09578);comp38199_c0_seq1(K00863);comp38199_c0_seq2(K00863);comp38199_c0_seq5(K00863);comp38199_c0_seq6(K00863);comp42224_c0_seq2(K11594);comp43094_c0_seq1(K08339);comp43094_c0_seq2(K08339);comp43094_c0_seq3(K08339);comp43094_c0_seq4(K08339);comp43094…	50
path:ko04122	Sulfur relay system	comp30847_c0_seq1(K01011);comp30847_c0_seq2(K01011);comp30847_c0_seq3(K01011);comp30847_c0_seq4(K01011);comp30847_c0_seq5(K01011);comp30847_c0_seq6(K01011);comp30847_c0_seq7(K01011);comp30847_c0_seq8(K01011);comp41619_c0_seq1(K00566);comp42174_c0_seq1(K14168);comp42174_c0_seq2(K14168);comp42174_c0_seq3(K14168);comp42174_c0_seq4(K14168);comp42174_c0_seq6(K14168);comp42235_c0_seq1(K11996);comp42235…	50
path:ko04664	Fc epsilon RI signaling pathway	comp30785_c0_seq1(K04392);comp39593_c0_seq1(K04392);comp39593_c0_seq2(K04392);comp39593_c0_seq3(K04392);comp39593_c0_seq4(K04392);comp39593_c0_seq5(K04392);comp39593_c0_seq6(K04392);comp41675_c0_seq1(K04368);comp41675_c0_seq2(K04368);comp41675_c0_seq3(K04368);comp42580_c0_seq1(K04371);comp42580_c0_seq2(K04371);comp43317_c0_seq1(K04392);comp43317_c0_seq10(K04392);comp43317_c0_seq11(K04392);comp433…	49
path:ko00906	Carotenoid biosynthesis	comp40646_c0_seq1(K15744);comp40646_c0_seq2(K15744);comp40646_c0_seq3(K15744);comp41694_c0_seq1(K02293);comp41694_c0_seq2(K02293);comp41714_c0_seq3(K02291);comp42024_c0_seq1(K02291);comp43124_c0_seq1(K06444);comp43124_c0_seq2(K06444);comp43399_c0_seq1(K09837);comp43399_c0_seq10(K09837);comp43399_c0_seq11(K09837);comp43399_c0_seq12(K09837);comp43399_c0_seq2(K09837);comp43399_c0_seq3(K09837);comp43…	49
path:ko04727	GABAergic synapse	comp14668_c0_seq2(K15015);comp236975_c0_seq1(K06027);comp29192_c0_seq1(K08341);comp31759_c0_seq1(K06027);comp31759_c0_seq2(K06027);comp34744_c0_seq1(K14207);comp35518_c0_seq1(K14207);comp35518_c0_seq2(K14207);comp35728_c0_seq1(K08341);comp37418_c0_seq1(K15015);comp37418_c0_seq2(K15015);comp37418_c0_seq3(K15015);comp37418_c0_seq4(K15015);comp40704_c0_seq1(K15015);comp40704_c0_seq2(K15015);comp4070…	49
path:ko00640	Propanoate metabolism	comp34372_c0_seq1(K01895);comp36834_c0_seq1(K01692);comp39162_c0_seq1(K01899);comp39162_c0_seq2(K01899);comp40347_c0_seq1(K01900);comp40558_c0_seq1(K05605);comp40558_c0_seq2(K05605);comp40558_c0_seq3(K05605);comp40558_c0_seq4(K05605);comp41139_c0_seq1(K00626);comp41139_c0_seq2(K00626);comp41229_c0_seq1(K01692);comp41229_c0_seq2(K01692);comp41229_c0_seq3(K01692);comp41229_c0_seq4(K01692);comp41229…	48
path:ko00062	Fatty acid elongation	comp38845_c0_seq1(K10703);comp38845_c0_seq2(K10703);comp38845_c0_seq3(K10703);comp38845_c0_seq4(K10703);comp41507_c0_seq1(K01074);comp41507_c0_seq11(K01074);comp41507_c0_seq14(K01074);comp41507_c0_seq15(K01074);comp41507_c0_seq17(K01074);comp41507_c0_seq18(K01074);comp41507_c0_seq19(K01074);comp41507_c0_seq2(K01074);comp41507_c0_seq20(K01074);comp41507_c0_seq21(K01074);comp41507_c0_seq22(K01074);…	47
path:ko03070	Bacterial secretion system	comp19173_c0_seq1(K03106);comp38067_c0_seq1(K03106);comp39583_c0_seq1(K03118);comp42033_c0_seq1(K03217);comp42168_c0_seq1(K03217);comp42168_c0_seq2(K03217);comp42647_c1_seq2(K03110);comp42647_c1_seq3(K03110);comp45316_c1_seq1(K03106);comp45464_c0_seq1(K03217);comp45464_c0_seq10(K03217);comp45464_c0_seq11(K03217);comp45464_c0_seq12(K03217);comp45464_c0_seq13(K03217);comp45464_c0_seq14(K03217);comp…	46
path:ko00100	Steroid biosynthesis	comp127906_c0_seq1(K08246);comp12984_c0_seq1(K09828);comp30851_c0_seq1(K09828);comp31862_c0_seq1(K09828);comp33719_c0_seq1(K09828);comp33719_c0_seq2(K09828);comp34246_c0_seq2(K09828);comp34246_c0_seq4(K09828);comp37913_c0_seq1(K00222);comp38296_c0_seq1(K00213);comp38296_c0_seq2(K00213);comp39436_c0_seq10(K00559);comp39436_c0_seq11(K00559);comp39436_c0_seq13(K00559);comp39436_c0_seq14(K00559);comp…	46
path:ko04540	Gap junction	comp28350_c0_seq1(K07375);comp37226_c0_seq1(K07374);comp37562_c0_seq1(K07374);comp41675_c0_seq1(K04368);comp41675_c0_seq2(K04368);comp41675_c0_seq3(K04368);comp42580_c0_seq1(K04371);comp42580_c0_seq2(K04371);comp44383_c0_seq1(K04371);comp44383_c0_seq10(K04371);comp44383_c0_seq11(K04371);comp44383_c0_seq12(K04371);comp44383_c0_seq2(K04371);comp44383_c0_seq3(K04371);comp44383_c0_seq4(K04371);comp44…	45
path:ko04730	Long-term depression	comp41675_c0_seq1(K04368);comp41675_c0_seq2(K04368);comp41675_c0_seq3(K04368);comp42580_c0_seq1(K04371);comp42580_c0_seq2(K04371);comp43012_c0_seq1(K04382);comp43012_c0_seq2(K04382);comp43012_c0_seq3(K04382);comp43012_c0_seq4(K04382);comp43012_c0_seq5(K04382);comp43012_c0_seq6(K04382);comp43012_c0_seq7(K04382);comp43012_c0_seq8(K04382);comp44383_c0_seq1(K04371);comp44383_c0_seq10(K04371);comp4438…	45
path:ko00195	Photosynthesis	comp142985_c0_seq1(K08901);comp150088_c0_seq1(K02716);comp15525_c0_seq1(K02634);comp165044_c0_seq1(K02721);comp167773_c0_seq1(K02694);comp169485_c0_seq1(K02717);comp173704_c0_seq1(K02701);comp17443_c0_seq1(K02641);comp18332_c0_seq2(K02109);comp192828_c0_seq1(K02692);comp227123_c0_seq1(K02723);comp238838_c0_seq1(K03542);comp258361_c0_seq1(K08901);comp27215_c0_seq1(K02695);comp27215_c0_seq2(K02695)…	42
path:ko04710	Circadian rhythm	comp25189_c0_seq1(K07198);comp26308_c0_seq1(K03094);comp30548_c0_seq1(K07198);comp30548_c0_seq2(K07198);comp30871_c0_seq1(K02295);comp30871_c0_seq2(K02295);comp30871_c0_seq3(K02295);comp30871_c0_seq4(K02295);comp32051_c0_seq1(K07198);comp34695_c0_seq1(K03347);comp35640_c0_seq5(K03094);comp37435_c0_seq1(K08960);comp41661_c0_seq1(K08960);comp41661_c0_seq11(K08960);comp41661_c0_seq12(K08960);comp416…	42
path:ko04330	Notch signaling pathway	comp125812_c0_seq1(K04498);comp28710_c0_seq1(K04498);comp28710_c0_seq2(K04498);comp30765_c0_seq1(K04498);comp3096_c0_seq1(K04498);comp33886_c0_seq1(K04498);comp40378_c0_seq1(K04498);comp40378_c0_seq2(K04498);comp40393_c0_seq1(K06067);comp40393_c0_seq2(K06067);comp40393_c0_seq4(K06067);comp40560_c0_seq1(K06067);comp40560_c0_seq2(K06067);comp40560_c0_seq3(K06067);comp40560_c0_seq4(K06067);comp40775…	42
path:ko00340	Histidine metabolism	comp32717_c0_seq1(K00765);comp32717_c0_seq3(K00765);comp32717_c0_seq4(K00765);comp38460_c0_seq1(K11755);comp41897_c0_seq1(K00128);comp41897_c0_seq3(K00128);comp42034_c0_seq1(K01693);comp42034_c0_seq2(K01693);comp42534_c0_seq1(K00817);comp42693_c1_seq1(K14085);comp42693_c1_seq2(K14085);comp42693_c1_seq3(K14085);comp42693_c1_seq4(K14085);comp42693_c1_seq5(K14085);comp42988_c0_seq1(K01814);comp42988…	41
path:ko00310	Lysine degradation	comp30346_c0_seq1(K00658);comp30570_c0_seq1(K00658);comp36834_c0_seq1(K01692);comp41139_c0_seq1(K00626);comp41139_c0_seq2(K00626);comp41229_c0_seq1(K01692);comp41229_c0_seq2(K01692);comp41229_c0_seq3(K01692);comp41229_c0_seq4(K01692);comp41229_c0_seq5(K01692);comp41897_c0_seq1(K00128);comp41897_c0_seq3(K00128);comp42693_c1_seq1(K14085);comp42693_c1_seq2(K14085);comp42693_c1_seq3(K14085);comp42693…	39
path:ko04340	Hedgehog signaling pathway	comp144804_c0_seq1(K06228);comp150555_c0_seq1(K06228);comp28409_c0_seq2(K06228);comp35930_c0_seq2(K02218);comp36186_c0_seq1(K03083);comp36186_c0_seq2(K03083);comp36374_c0_seq1(K02218);comp36374_c0_seq2(K02218);comp37435_c0_seq1(K08960);comp41661_c0_seq1(K08960);comp41661_c0_seq11(K08960);comp41661_c0_seq12(K08960);comp41661_c0_seq14(K08960);comp41661_c0_seq15(K08960);comp41661_c0_seq2(K08960);com…	37
path:ko00040	Pentose and glucuronate interconversions	comp32965_c0_seq1(K00963);comp36624_c0_seq1(K00012);comp37546_c0_seq1(K01783);comp37546_c0_seq2(K01783);comp39834_c0_seq10(K01051);comp39834_c0_seq11(K01051);comp39834_c0_seq13(K01051);comp39834_c0_seq2(K01051);comp39834_c0_seq4(K01051);comp40822_c0_seq1(K00963);comp41897_c0_seq1(K00128);comp41897_c0_seq3(K00128);comp42411_c0_seq1(K00854);comp42411_c0_seq2(K00854);comp42434_c0_seq1(K01805);comp42…	35
path:ko00380	Tryptophan metabolism	comp14096_c0_seq1(K11817);comp184932_c0_seq1(K11816);comp238253_c0_seq1(K03781);comp32854_c0_seq1(K11817);comp34256_c0_seq1(K11816);comp36834_c0_seq1(K01692);comp39820_c0_seq1(K03781);comp41139_c0_seq1(K00626);comp41139_c0_seq2(K00626);comp41229_c0_seq1(K01692);comp41229_c0_seq2(K01692);comp41229_c0_seq3(K01692);comp41229_c0_seq4(K01692);comp41229_c0_seq5(K01692);comp41897_c0_seq1(K00128);comp418…	35
path:ko04012	ErbB signaling pathway	comp36186_c0_seq1(K03083);comp36186_c0_seq2(K03083);comp41675_c0_seq1(K04368);comp41675_c0_seq2(K04368);comp41675_c0_seq3(K04368);comp41992_c0_seq2(K03083);comp42580_c0_seq1(K04371);comp42580_c0_seq2(K04371);comp44072_c0_seq1(K03083);comp44383_c0_seq1(K04371);comp44383_c0_seq10(K04371);comp44383_c0_seq11(K04371);comp44383_c0_seq12(K04371);comp44383_c0_seq2(K04371);comp44383_c0_seq3(K04371);comp44…	33
path:ko04960	Aldosterone-regulated sodium reabsorption	comp42580_c0_seq1(K04371);comp42580_c0_seq2(K04371);comp44383_c0_seq1(K04371);comp44383_c0_seq10(K04371);comp44383_c0_seq11(K04371);comp44383_c0_seq12(K04371);comp44383_c0_seq2(K04371);comp44383_c0_seq3(K04371);comp44383_c0_seq4(K04371);comp44383_c0_seq5(K04371);comp44383_c0_seq7(K04371);comp44383_c0_seq8(K04371);comp44383_c0_seq9(K04371);comp46417_c0_seq1(K06276);comp46417_c0_seq10(K06276);comp4…	33
path:ko04975	Fat digestion and absorption	comp116270_c0_seq1(K14455);comp38235_c0_seq1(K14457);comp38235_c0_seq2(K14457);comp42844_c0_seq1(K14455);comp45525_c0_seq10(K11155);comp45525_c0_seq12(K11155);comp45525_c0_seq13(K11155);comp45525_c0_seq14(K11155);comp45525_c0_seq15(K11155);comp45525_c0_seq16(K11155);comp45525_c0_seq17(K11155);comp45525_c0_seq18(K11155);comp45525_c0_seq19(K11155);comp45525_c0_seq2(K11155);comp45525_c0_seq20(K11155…	33
path:ko04210	Apoptosis	comp202751_c0_seq1(K04728);comp226840_c0_seq1(K04728);comp32457_c0_seq1(K06268);comp33876_c0_seq1(K06268);comp34316_c0_seq1(K08738);comp34316_c0_seq2(K08738);comp34957_c0_seq1(K04728);comp34957_c0_seq2(K04728);comp34957_c0_seq3(K04728);comp34957_c0_seq4(K04728);comp351501_c0_seq1(K04728);comp41631_c0_seq1(K06268);comp41631_c0_seq2(K06268);comp41631_c0_seq3(K06268);comp41631_c0_seq5(K06268);comp42…	32
path:ko00830	Retinol metabolism	comp102890_c0_seq1(K00121);comp40928_c0_seq1(K00121);comp41025_c0_seq1(K00001);comp41025_c0_seq7(K00001);comp41346_c0_seq3(K11147);comp44692_c0_seq1(K00001);comp44692_c0_seq2(K00001);comp44692_c0_seq4(K00001);comp44692_c0_seq6(K00001);comp45525_c0_seq10(K11155);comp45525_c0_seq12(K11155);comp45525_c0_seq13(K11155);comp45525_c0_seq14(K11155);comp45525_c0_seq15(K11155);comp45525_c0_seq16(K11155);co…	31
path:ko00740	Riboflavin metabolism	comp36889_c0_seq1(K00794);comp36889_c0_seq2(K00794);comp39960_c0_seq1(K14652);comp39960_c0_seq2(K14652);comp41791_c0_seq3(K00861);comp41791_c0_seq4(K00861);comp41791_c0_seq5(K00861);comp41791_c0_seq6(K00861);comp44185_c0_seq1(K14652);comp44185_c0_seq2(K14652);comp45185_c0_seq1(K14652);comp45185_c0_seq10(K14652);comp45185_c0_seq11(K14652);comp45185_c0_seq12(K14652);comp45185_c0_seq14(K14652);comp4…	31
path:ko00362	Benzoate degradation	comp36834_c0_seq1(K01692);comp39390_c0_seq1(K00074);comp39390_c0_seq2(K00074);comp41139_c0_seq1(K00626);comp41139_c0_seq2(K00626);comp41229_c0_seq1(K01692);comp41229_c0_seq2(K01692);comp41229_c0_seq3(K01692);comp41229_c0_seq4(K01692);comp41229_c0_seq5(K01692);comp42026_c0_seq2(K07513);comp43528_c0_seq1(K00626);comp43528_c0_seq2(K00626);comp45435_c1_seq1(K07513);comp45435_c1_seq10(K07513);comp4543…	27
path:ko00904	Diterpenoid biosynthesis	comp110846_c0_seq1(K04122);comp153012_c0_seq1(K04121);comp33904_c0_seq1(K14037);comp44154_c0_seq1(K04122);comp44154_c0_seq3(K04122);comp44154_c0_seq4(K04122);comp44154_c0_seq5(K04122);comp44154_c0_seq6(K04122);comp44154_c0_seq7(K04122);comp44154_c0_seq9(K04122);comp44594_c1_seq19(K05282);comp44594_c1_seq2(K05282);comp45396_c0_seq1(K14043);comp45644_c0_seq1(K04120);comp45644_c0_seq2(K04120);comp45…	27
path:ko00960	Tropane, piperidine and pyridine alkaloid biosynthesis	comp116270_c0_seq1(K14455);comp158006_c0_seq1(K00276);comp31329_c0_seq1(K00276);comp40195_c0_seq1(K00276);comp40286_c0_seq1(K15849);comp40864_c0_seq1(K00815);comp40919_c0_seq1(K08081);comp40919_c0_seq5(K08081);comp40919_c0_seq7(K08081);comp40959_c0_seq1(K00815);comp41353_c0_seq11(K00815);comp41353_c0_seq14(K00815);comp41353_c0_seq8(K00815);comp41394_c0_seq1(K14454);comp41583_c0_seq1(K00811);comp4…	27
path:ko04621	NOD-like receptor signaling pathway	comp270253_c0_seq1(K04079);comp35762_c0_seq1(K12795);comp40115_c0_seq1(K12795);comp42580_c0_seq1(K04371);comp42580_c0_seq2(K04371);comp44383_c0_seq1(K04371);comp44383_c0_seq10(K04371);comp44383_c0_seq11(K04371);comp44383_c0_seq12(K04371);comp44383_c0_seq2(K04371);comp44383_c0_seq3(K04371);comp44383_c0_seq4(K04371);comp44383_c0_seq5(K04371);comp44383_c0_seq7(K04371);comp44383_c0_seq8(K04371);comp4…	26
path:ko00603	Glycosphingolipid biosynthesis - globo series	comp160248_c0_seq1(K12373);comp165999_c0_seq1(K12373);comp20147_c0_seq3(K12373);comp256225_c0_seq1(K12373);comp42907_c0_seq1(K07407);comp44974_c0_seq1(K07407);comp44974_c0_seq2(K07407);comp45843_c0_seq1(K12373);comp45843_c0_seq10(K12373);comp45843_c0_seq11(K12373);comp45843_c0_seq12(K12373);comp45843_c0_seq14(K12373);comp45843_c0_seq15(K12373);comp45843_c0_seq16(K12373);comp45843_c0_seq18(K12373)…	26
path:ko00590	Arachidonic acid metabolism	comp22076_c0_seq1(K00432);comp26182_c0_seq1(K00432);comp35840_c0_seq1(K00432);comp35962_c0_seq1(K00432);comp36528_c0_seq1(K00432);comp36618_c0_seq2(K00432);comp37137_c0_seq1(K05309);comp41986_c0_seq1(K01254);comp41986_c0_seq2(K01254);comp44587_c0_seq1(K14674);comp47904_c0_seq1(K14674);comp47904_c0_seq10(K14674);comp47904_c0_seq11(K14674);comp47904_c0_seq12(K14674);comp47904_c0_seq13(K14674);comp4…	25
path:ko02020	Two-component system	comp100713_c0_seq1(K02259);comp31984_c0_seq1(K00413);comp34316_c0_seq1(K08738);comp34316_c0_seq2(K08738);comp41139_c0_seq1(K00626);comp41139_c0_seq2(K00626);comp41732_c0_seq1(K00411);comp41732_c0_seq2(K00411);comp41732_c0_seq3(K00411);comp43528_c0_seq1(K00626);comp43528_c0_seq2(K00626);comp44140_c0_seq1(K01915);comp45084_c0_seq3(K01113);comp45084_c0_seq4(K01113);comp46199_c0_seq1(K00413);comp4619…	24
path:ko04064	NF-kappa B signaling pathway	comp202751_c0_seq1(K04728);comp226840_c0_seq1(K04728);comp29286_c0_seq2(K05399);comp34402_c0_seq1(K10577);comp34957_c0_seq1(K04728);comp34957_c0_seq2(K04728);comp34957_c0_seq3(K04728);comp34957_c0_seq4(K04728);comp351501_c0_seq1(K04728);comp35418_c0_seq1(K03115);comp37398_c0_seq1(K10577);comp38359_c0_seq1(K03115);comp38359_c0_seq2(K03115);comp38359_c0_seq3(K03115);comp40902_c0_seq2(K03097);comp40…	24
path:ko00660	C5-Branched dibasic acid metabolism	comp42002_c0_seq1(K01703);comp42002_c0_seq2(K01703);comp42057_c0_seq1(K01653);comp42057_c0_seq2(K01653);comp45138_c0_seq1(K01653);comp45138_c0_seq10(K01653);comp45138_c0_seq11(K01653);comp45138_c0_seq12(K01653);comp45138_c0_seq13(K01653);comp45138_c0_seq14(K01653);comp45138_c0_seq15(K01653);comp45138_c0_seq16(K01653);comp45138_c0_seq17(K01653);comp45138_c0_seq18(K01653);comp45138_c0_seq2(K01653);…	23
path:ko00950	Isoquinoline alkaloid biosynthesis	comp116270_c0_seq1(K14455);comp158006_c0_seq1(K00276);comp31329_c0_seq1(K00276);comp40195_c0_seq1(K00276);comp40286_c0_seq1(K15849);comp40864_c0_seq1(K00815);comp40959_c0_seq1(K00815);comp41353_c0_seq11(K00815);comp41353_c0_seq14(K00815);comp41353_c0_seq8(K00815);comp41394_c0_seq1(K14454);comp41583_c0_seq1(K00811);comp42152_c0_seq10(K00815);comp42152_c0_seq11(K00815);comp42152_c0_seq12(K00815);co…	23
path:ko04713	Circadian entrainment	comp238089_c0_seq1(K02183);comp37236_c0_seq1(K02183);comp37236_c0_seq2(K02183);comp40282_c0_seq1(K02183);comp40282_c0_seq2(K02183);comp40282_c0_seq3(K02183);comp40282_c1_seq1(K02183);comp40282_c1_seq3(K02183);comp40872_c0_seq1(K04536);comp42580_c0_seq1(K04371);comp42580_c0_seq2(K04371);comp44383_c0_seq1(K04371);comp44383_c0_seq10(K04371);comp44383_c0_seq11(K04371);comp44383_c0_seq12(K04371);comp4…	23
path:ko04670	Leukocyte transendothelial migration	comp30785_c0_seq1(K04392);comp39593_c0_seq1(K04392);comp39593_c0_seq2(K04392);comp39593_c0_seq3(K04392);comp39593_c0_seq4(K04392);comp39593_c0_seq5(K04392);comp39593_c0_seq6(K04392);comp43317_c0_seq1(K04392);comp43317_c0_seq10(K04392);comp43317_c0_seq11(K04392);comp43317_c0_seq12(K04392);comp43317_c0_seq14(K04392);comp43317_c0_seq15(K04392);comp43317_c0_seq16(K04392);comp43317_c0_seq17(K04392);co…	22
path:ko00908	Zeatin biosynthesis	comp34611_c0_seq1(K00279);comp34611_c0_seq2(K00279);comp39375_c0_seq1(K00791);comp39375_c0_seq3(K00791);comp41530_c0_seq9(K13495);comp44681_c0_seq11(K00279);comp44681_c0_seq12(K00279);comp44681_c0_seq13(K00279);comp44681_c0_seq14(K00279);comp44681_c0_seq17(K00279);comp44681_c0_seq5(K00279);comp44681_c0_seq8(K00279);comp44681_c0_seq9(K00279);comp45205_c0_seq1(K00791);comp45205_c0_seq2(K00791);comp…	21
path:ko00909	Sesquiterpenoid and triterpenoid biosynthesis	comp126609_c0_seq1(K15793);comp15781_c0_seq1(K15793);comp19702_c0_seq1(K14174);comp26374_c0_seq1(K15797);comp26374_c0_seq2(K15797);comp37827_c0_seq11(K14174);comp37827_c0_seq14(K14174);comp37827_c0_seq4(K14174);comp37827_c0_seq5(K14174);comp40647_c0_seq10(K15813);comp40647_c0_seq5(K15813);comp40647_c0_seq7(K15813);comp40647_c0_seq8(K15813);comp40647_c0_seq9(K15813);comp42904_c0_seq1(K00801);comp4…	20
path:ko04961	Endocrine and other factor-regulated calcium reabsorption	comp35200_c0_seq1(K07904);comp35200_c0_seq2(K07904);comp37565_c0_seq2(K11827);comp37565_c0_seq3(K11827);comp37565_c0_seq4(K11827);comp37565_c0_seq5(K11827);comp37565_c0_seq6(K11827);comp37565_c0_seq7(K11827);comp37565_c0_seq8(K11827);comp37565_c0_seq9(K11827);comp41188_c0_seq1(K11826);comp41188_c0_seq2(K11826);comp47156_c0_seq1(K01528);comp47156_c0_seq2(K01528);comp47325_c0_seq1(K11824);comp47631…	20
path:ko00072	Synthesis and degradation of ketone bodies	comp41139_c0_seq1(K00626);comp41139_c0_seq2(K00626);comp43528_c0_seq1(K00626);comp43528_c0_seq2(K00626);comp43579_c0_seq2(K01641);comp43579_c0_seq3(K01641);comp43579_c0_seq4(K01641);comp43579_c0_seq5(K01641);comp46936_c1_seq10(K01640);comp46936_c1_seq12(K01640);comp46936_c1_seq14(K01640);comp46936_c1_seq15(K01640);comp46936_c1_seq3(K01640);comp46936_c1_seq4(K01640);comp46936_c1_seq6(K01640);comp4…	19
path:ko00591	Linoleic acid metabolism	comp22866_c0_seq1(K00454);comp43719_c0_seq1(K15718);comp44587_c0_seq1(K14674);comp46546_c0_seq3(K00454);comp46546_c0_seq8(K00454);comp47904_c0_seq1(K14674);comp47904_c0_seq10(K14674);comp47904_c0_seq11(K14674);comp47904_c0_seq12(K14674);comp47904_c0_seq13(K14674);comp47904_c0_seq14(K14674);comp47904_c0_seq2(K14674);comp47904_c0_seq3(K14674);comp47904_c0_seq4(K14674);comp47904_c0_seq5(K14674);comp…	19
path:ko00281	Geraniol degradation	comp36834_c0_seq1(K01692);comp41229_c0_seq1(K01692);comp41229_c0_seq2(K01692);comp41229_c0_seq3(K01692);comp41229_c0_seq4(K01692);comp41229_c0_seq5(K01692);comp46936_c1_seq10(K01640);comp46936_c1_seq12(K01640);comp46936_c1_seq14(K01640);comp46936_c1_seq15(K01640);comp46936_c1_seq3(K01640);comp46936_c1_seq4(K01640);comp46936_c1_seq6(K01640);comp46936_c1_seq7(K01640);comp46936_c1_seq8(K01640);comp4…	17
path:ko00627	Aminobenzoate degradation	comp123970_c0_seq1(K00517);comp24183_c0_seq1(K00517);comp36834_c0_seq1(K01692);comp41229_c0_seq1(K01692);comp41229_c0_seq2(K01692);comp41229_c0_seq3(K01692);comp41229_c0_seq4(K01692);comp41229_c0_seq5(K01692);comp42622_c0_seq1(K01501);comp42622_c0_seq2(K01501);comp42622_c0_seq3(K01501);comp43737_c1_seq1(K00517);comp43737_c1_seq2(K00517);comp45084_c0_seq3(K01113);comp45084_c0_seq4(K01113);comp4763…	16
path:ko00521	Streptomycin biosynthesis	comp25662_c0_seq1(K00844);comp25662_c0_seq2(K00844);comp25662_c0_seq3(K00844);comp41707_c0_seq1(K01092);comp42544_c0_seq1(K01858);comp42663_c0_seq1(K00844);comp42663_c0_seq2(K00844);comp42663_c0_seq3(K00844);comp42663_c0_seq4(K00844);comp43212_c0_seq1(K00844);comp43212_c0_seq2(K00844);comp43817_c0_seq1(K01835);comp45735_c0_seq1(K00844);comp45735_c0_seq2(K00844);comp45735_c0_seq3(K00844);comp45735…	16
path:ko00430	Taurine and hypotaurine metabolism	comp29391_c0_seq1(K10712);comp39242_c0_seq1(K10712);comp40192_c0_seq1(K10712);comp40192_c0_seq2(K10712);comp41365_c0_seq1(K10712);comp41365_c0_seq2(K10712);comp41365_c0_seq3(K10712);comp41365_c0_seq4(K10712);comp43056_c0_seq1(K10712);comp43056_c0_seq2(K10712);comp43056_c0_seq3(K10712);comp43056_c0_seq4(K10712);comp44504_c0_seq10(K01580);comp44504_c0_seq13(K01580);comp44504_c0_seq2(K01580);	15
path:ko00514	Other types of O-glycan biosynthesis	comp30930_c0_seq1(K09667);comp41451_c0_seq1(K03691);comp41451_c0_seq2(K03691);comp41489_c0_seq1(K09667);comp41489_c0_seq2(K09667);comp46724_c0_seq1(K09667);comp46724_c0_seq2(K09667);comp46724_c0_seq3(K09667);comp46724_c0_seq4(K09667);comp46724_c0_seq5(K09667);comp46724_c0_seq6(K09667);comp46724_c0_seq7(K09667);comp46724_c0_seq8(K09667);comp46724_c0_seq9(K09667);	14
path:ko00643	Styrene degradation	comp17938_c0_seq2(K00451);comp17938_c0_seq3(K00451);comp17938_c0_seq4(K00451);comp35406_c0_seq1(K01800);comp35406_c0_seq2(K01800);comp38186_c0_seq22(K01800);comp38186_c0_seq5(K01800);comp4082_c0_seq1(K01800);comp4082_c0_seq2(K01800);comp41118_c0_seq1(K01555);comp41118_c0_seq2(K01555);comp42622_c0_seq1(K01501);comp42622_c0_seq2(K01501);comp42622_c0_seq3(K01501);	14
path:ko00980	Metabolism of xenobiotics by cytochrome P450	comp102890_c0_seq1(K00121);comp18237_c0_seq1(K00799);comp27237_c0_seq1(K00799);comp31969_c0_seq1(K00799);comp38192_c0_seq1(K00799);comp38192_c0_seq2(K00799);comp39110_c0_seq1(K00799);comp40928_c0_seq1(K00121);comp41025_c0_seq1(K00001);comp41025_c0_seq7(K00001);comp44692_c0_seq1(K00001);comp44692_c0_seq2(K00001);comp44692_c0_seq4(K00001);comp44692_c0_seq6(K00001);	14
path:ko05222	Small cell lung cancer	comp34316_c0_seq1(K08738);comp34316_c0_seq2(K08738);comp37695_c0_seq1(K02206);comp37695_c0_seq2(K02206);comp40405_c0_seq1(K03875);comp40405_c0_seq2(K03875);comp42225_c0_seq2(K01522);comp42225_c0_seq5(K01522);comp44620_c0_seq2(K02206);comp44620_c0_seq3(K02206);comp44620_c0_seq4(K02206);comp44620_c0_seq5(K02206);comp44691_c0_seq1(K01110);	13
path:ko04962	Vasopressin-regulated water reabsorption	comp236975_c0_seq1(K06027);comp31759_c0_seq1(K06027);comp31759_c0_seq2(K06027);comp35200_c0_seq1(K07904);comp35200_c0_seq2(K07904);comp40688_c0_seq1(K07887);comp40688_c0_seq2(K07887);comp40688_c0_seq3(K07887);comp40688_c0_seq4(K07887);comp40688_c0_seq5(K07887);comp44435_c0_seq1(K06027);comp44435_c0_seq2(K06027);comp47631_c0_seq1(K04345);	13
path:ko04973	Carbohydrate digestion and absorption	comp25662_c0_seq1(K00844);comp25662_c0_seq2(K00844);comp25662_c0_seq3(K00844);comp42663_c0_seq1(K00844);comp42663_c0_seq2(K00844);comp42663_c0_seq3(K00844);comp42663_c0_seq4(K00844);comp43212_c0_seq1(K00844);comp43212_c0_seq2(K00844);comp45735_c0_seq1(K00844);comp45735_c0_seq2(K00844);comp45735_c0_seq3(K00844);comp45735_c0_seq4(K00844);	13
path:ko00903	Limonene and pinene degradation	comp123970_c0_seq1(K00517);comp24183_c0_seq1(K00517);comp36834_c0_seq1(K01692);comp41229_c0_seq1(K01692);comp41229_c0_seq2(K01692);comp41229_c0_seq3(K01692);comp41229_c0_seq4(K01692);comp41229_c0_seq5(K01692);comp41897_c0_seq1(K00128);comp41897_c0_seq3(K00128);comp43737_c1_seq1(K00517);comp43737_c1_seq2(K00517);comp45521_c0_seq1(K00128);	13
path:ko04974	Protein digestion and absorption	comp34744_c0_seq1(K14207);comp35518_c0_seq1(K14207);comp35518_c0_seq2(K14207);comp44599_c0_seq1(K01285);comp44599_c0_seq2(K01285);comp44599_c0_seq3(K01285);comp44599_c0_seq4(K01285);comp46699_c2_seq1(K01285);comp46900_c0_seq1(K01278);comp46900_c0_seq2(K01278);comp47633_c0_seq1(K14207);comp47633_c0_seq2(K14207);	12
path:ko00401	Novobiocin biosynthesis	comp40864_c0_seq1(K00815);comp40959_c0_seq1(K00815);comp41353_c0_seq11(K00815);comp41353_c0_seq14(K00815);comp41353_c0_seq8(K00815);comp42152_c0_seq10(K00815);comp42152_c0_seq11(K00815);comp42152_c0_seq12(K00815);comp42152_c0_seq3(K00815);comp42152_c0_seq4(K00815);comp42152_c0_seq9(K00815);comp42534_c0_seq1(K00817);	12
path:ko00624	Polycyclic aromatic hydrocarbon degradation	comp123970_c0_seq1(K00517);comp24183_c0_seq1(K00517);comp43650_c0_seq1(K00599);comp43650_c0_seq10(K00599);comp43650_c0_seq2(K00599);comp43650_c0_seq3(K00599);comp43650_c0_seq5(K00599);comp43650_c0_seq9(K00599);comp43737_c1_seq1(K00517);comp43737_c1_seq2(K00517);comp46749_c0_seq4(K00599);	11
path:ko00750	Vitamin B6 metabolism	comp37284_c0_seq1(K08681);comp37284_c0_seq2(K08681);comp39994_c0_seq1(K00868);comp39994_c0_seq2(K00868);comp39994_c0_seq3(K00868);comp39994_c0_seq4(K00868);comp39994_c0_seq5(K00868);comp39994_c0_seq7(K00868);comp41962_c0_seq1(K00831);comp45354_c0_seq1(K01733);comp45354_c0_seq2(K01733);	11
path:ko00625	Chloroalkane and chloroalkene degradation	comp102890_c0_seq1(K00121);comp40928_c0_seq1(K00121);comp41025_c0_seq1(K00001);comp41025_c0_seq7(K00001);comp41897_c0_seq1(K00128);comp41897_c0_seq3(K00128);comp44692_c0_seq1(K00001);comp44692_c0_seq2(K00001);comp44692_c0_seq4(K00001);comp44692_c0_seq6(K00001);comp45521_c0_seq1(K00128);	11
path:ko00945	Stilbenoid, diarylheptanoid and gingerol biosynthesis	comp123970_c0_seq1(K00517);comp24183_c0_seq1(K00517);comp30097_c0_seq2(K13065);comp32605_c0_seq1(K00487);comp34671_c0_seq1(K13065);comp42917_c2_seq6(K00588);comp43737_c1_seq1(K00517);comp43737_c1_seq2(K00517);comp45745_c0_seq1(K00487);comp45745_c0_seq3(K00487);	10
path:ko00941	Flavonoid biosynthesis	comp10514_c0_seq1(K00660);comp30097_c0_seq2(K13065);comp32605_c0_seq1(K00487);comp34671_c0_seq1(K13065);comp40973_c0_seq16(K08695);comp40973_c0_seq58(K08695);comp42917_c2_seq6(K00588);comp45745_c0_seq1(K00487);comp45745_c0_seq3(K00487);comp4994_c0_seq1(K00475);	10
path:ko04978	Mineral absorption	comp118140_c0_seq1(K00510);comp25537_c0_seq1(K07213);comp25537_c0_seq2(K07213);comp39554_c0_seq1(K00510);comp39900_c0_seq1(K12347);comp39900_c0_seq2(K12347);comp39900_c0_seq3(K12347);comp43938_c0_seq1(K12347);comp43938_c0_seq2(K12347);comp49125_c0_seq1(K00522);	10
path:ko05340	Primary immunodeficiency	comp38601_c0_seq2(K03648);comp38601_c0_seq3(K03648);comp40897_c0_seq1(K01488);comp40897_c0_seq2(K01488);comp40897_c0_seq3(K01488);comp40897_c0_seq4(K01488);comp40897_c0_seq5(K01488);comp40897_c0_seq6(K01488);comp40897_c0_seq7(K01488);	9
path:ko00905	Brassinosteroid biosynthesis	comp38255_c0_seq1(K12639);comp46437_c0_seq1(K12640);comp46437_c0_seq2(K12640);comp46437_c0_seq3(K12640);comp46437_c0_seq4(K12640);comp46437_c0_seq5(K12640);comp47340_c0_seq1(K09588);comp47340_c0_seq2(K09588);comp47340_c0_seq3(K09588);	9
path:ko04744	Phototransduction	comp238089_c0_seq1(K02183);comp37236_c0_seq1(K02183);comp37236_c0_seq2(K02183);comp40282_c0_seq1(K02183);comp40282_c0_seq2(K02183);comp40282_c0_seq3(K02183);comp40282_c1_seq1(K02183);comp40282_c1_seq3(K02183);comp40872_c0_seq1(K04536);	9
path:ko00626	Naphthalene degradation	comp102890_c0_seq1(K00121);comp40928_c0_seq1(K00121);comp41025_c0_seq1(K00001);comp41025_c0_seq7(K00001);comp44692_c0_seq1(K00001);comp44692_c0_seq2(K00001);comp44692_c0_seq4(K00001);comp44692_c0_seq6(K00001);	8
path:ko00440	Phosphonate and phosphinate metabolism	comp31225_c0_seq1(K00993);comp38806_c0_seq1(K00968);comp38858_c0_seq1(K00968);comp38858_c0_seq2(K00968);comp43241_c0_seq2(K00993);comp43241_c0_seq3(K00993);comp43585_c0_seq1(K00967);comp43989_c0_seq2(K00967);	8
path:ko00196	Photosynthesis - antenna proteins	comp116563_c0_seq1(K08910);comp116918_c0_seq1(K08916);comp120468_c0_seq1(K08907);comp141076_c0_seq1(K08909);comp34539_c0_seq1(K08916);comp39391_c0_seq3(K14172);comp45568_c0_seq4(K08914);	7
path:ko00902	Monoterpenoid biosynthesis	comp22963_c0_seq1(K15095);comp22963_c0_seq3(K15095);comp22963_c0_seq4(K15095);comp22963_c0_seq5(K15095);comp33252_c0_seq1(K15095);comp35133_c0_seq2(K15086);	6
path:ko01053	Biosynthesis of siderophore group nonribosomal peptides	comp44230_c0_seq1(K02552);comp44230_c0_seq2(K02552);comp44230_c0_seq3(K02552);comp44230_c0_seq4(K02552);comp44230_c0_seq5(K02552);comp44230_c0_seq6(K02552);	6
path:ko00550	Peptidoglycan biosynthesis	comp42314_c0_seq21(K01000);comp42314_c0_seq23(K01000);comp42314_c0_seq28(K01000);comp42314_c0_seq37(K01000);comp79717_c0_seq1(K02563);	5
path:ko00785	Lipoic acid metabolism	comp34842_c0_seq1(K03801);comp38360_c0_seq1(K03644);comp38360_c0_seq2(K03644);comp43345_c0_seq1(K03644);	4
path:ko04080	Neuroactive ligand-receptor interaction	comp48111_c0_seq1(K05236);comp48111_c0_seq2(K05236);comp48111_c0_seq3(K05236);comp48111_c0_seq4(K05236);	4
path:ko00363	Bisphenol degradation	comp123970_c0_seq1(K00517);comp24183_c0_seq1(K00517);comp43737_c1_seq1(K00517);comp43737_c1_seq2(K00517);	4
path:ko00471	D-Glutamine and D-glutamate metabolism	comp42278_c0_seq1(K00261);comp42871_c0_seq1(K00261);	2
path:ko00402	Benzoxazinoid biosynthesis	comp163049_c0_seq1(K13223);comp323470_c0_seq1(K13223);	2
path:ko00623	Toluene degradation	comp50363_c0_seq1(K01061);	1
path:ko00364	Fluorobenzoate degradation	comp50363_c0_seq1(K01061);	1
path:ko00361	Chlorocyclohexane and chlorobenzene degradation	comp50363_c0_seq1(K01061);	1

## Sheet: Table S4
Table S4. Expression levels and highest scoring blast matches for differentially expressed genes
Name	M2 FPKM	M3 FPKM	p-value	FDR	Description
Unigene100158_c0	3.71	0	1.16786e-05	0.00327148	unkown
Unigene101638_c0	0	3.5	8.75702e-07	0.00037088	unkown
Unigene102121_c0	0.36	4.15	0.000405979	0.0496327	Predicted: Setaria italica E3 ubiquitin-protein ligase EL5-like (LOC101776052), mRNA
Unigene102520_c0	3.36	0	4.69147e-10	7.58653e-07	Oryza sativa Japonica Group genomic DNA, chromosome 6, BAC clone:OSJNBa0085C03
Unigene102792_c0	3.31	0.41	0.000367677	0.0475654	transposon protein, putative, CACTA, En/Spm sub-class (Oryza sativa Japonica Group)
Unigene102855_c0	3.55	0.47	0.000373606	0.0479834	Predicted: Setaria italica uncharacterized LOC101775573 (LOC101775573), mRNA
Unigene104383_c0	5.09	0	1.71836e-06	0.00068688	hypothetical protein SORBIDRAFTunkown07g001310 (Sorghum bicolor)
Unigene105146_c0	0	3.6	2.22885e-07	0.000134396	unkown
Unigene105522_c0	0.49	4.71	0.000115018	0.0193927	retrotransposon protein, putative, unclassified (Oryza sativa Japonica Group)
Unigene111086_c0	0	3.08	4.00132e-07	0.000212464	Os01g0693600 (Oryza sativa Japonica Group)
Unigene111336_c0	0	4.47	2.24824e-05	0.00549356	unkown
Unigene112129_c0	0	2.71	0.000390825	0.0486153	unkown
Unigene113572_c0	0.08	3.95	2.46727e-06	0.000933782	22 kDa pennisetin (Cenchrus americanus)
Unigene114283_c0	4.59	0	7.83154e-09	8.44287e-06	unkown
Unigene114465_c0	3.77	0	1.44592e-05	0.00386768	TPA: hypothetical protein ZEAMMB73unkown660097 (Zea mays)
Unigene115031_c0	4.15	0.14	1.28863e-05	0.00358158	unkown
Unigene115813_c0	3.31	0.19	8.52291e-05	0.0155493	unkown
Unigene12101_c0	2.42	0	9.63608e-05	0.0168874	unkown
Unigene123051_c0	3.52	0	6.31674e-06	0.00195412	unkown
Unigene1231_c0	0	2.21	0.000390825	0.0486153	unkown
Unigene125805_c0	2.41	0	2.45054e-06	0.000933782	unknown (Zea mays)
Unigene127556_c0	3.19	0	2.04881e-06	0.000792266	Predicted: Setaria italica uncharacterized LOC101771412 (LOC101771412), mRNA
Unigene130327_c0	3.5	0	0.000164799	0.0251626	uncharacterized protein LOC100303858 (Zea mays)
Unigene13042_c0	23.13	2.64	7.50238e-05	0.014273	unkown
Unigene13088_c0	19.86	2.31	8.37906e-05	0.0154453	alpha- and beta-amyrin synthase (Oryza sativa Japonica Group)
Unigene13125_c0	7.42	0.71	0.000232936	0.0337556	unkown
Unigene133183_c0	0	2.49	1.44592e-05	0.00386768	putative polyprotein (Zea mays)
Unigene13495_c0	0	8.32	1.33432e-12	4.31542e-09	hAT family dimerisation domain containing protein (Oryza sativa Japonica Group)
Unigene13539_c0	12.75	1.85	0.000187878	0.0282023	Predicted: Setaria italica bifunctional monodehydroascorbate reductase and carbonic anhydrase nectarin-3-like (LOC101757391), mRNA
Unigene13676_c0	48.36	6.64	6.99067e-05	0.0134433	hypothetical protein SORBIDRAFTunkown05g018030 (Sorghum bicolor)
Unigene13684_c0	20.77	142.17	5.5811e-05	0.0112814	Predicted: Setaria italica beta-glucosidase 29-like (LOC101765089), transcript variant X1, mRNA
Unigene138450_c0	3.06	0.09	0.000127312	0.0208721	Oryza sativa Japonica Group genomic DNA, chromosome 8, BAC clone:OSJNBb0005C03
Unigene13957_c0	22.82	3.35	0.000237187	0.0341626	Zea mays clone 338120 mRNA sequence
Unigene13973_c0	26.67	3.01	5.50004e-05	0.0111811	hypothetical protein TRIUR3unkown18954 (Triticum urartu)
Unigene14001_c0	24.16	0	8.78545e-15	6.25102e-11	unkown
Unigene141010_c0	0	3.08	1.12212e-07	7.39269e-05	unkown
Unigene14105_c0	0	25.88	2.16409e-17	3.84949e-13	OSIGBa0132O24.2 (Oryza sativa Indica Group)
Unigene141852_c0	0	2.64	1.16786e-05	0.00327148	unkown
Unigene141935_c0	2.93	0.1	0.000385253	0.048602	unkown
Unigene1434_c0	2.97	0.1	0.000157376	0.0246644	unkown
Unigene143694_c0	0	3.28	0.000290613	0.0400277	Oryza sativa Japonica Group genomic DNA, chromosome 6, PAC clone:P0620D11
Unigene14503_c0	6.6	0.27	4.92269e-05	0.0101231	hypothetical protein OsIunkown02342 (Oryza sativa Indica Group)
Unigene14609_c0	0	5.79	5.90433e-08	4.37609e-05	Predicted: Setaria italica EC protein homolog (LOC101770949), mRNA
Unigene14663_c0	8.12	0.09	4.37291e-08	3.38197e-05	hypothetical protein OsIunkown07107 (Oryza sativa Indica Group)
Unigene14937_c0	0.46	5.13	5.79418e-05	0.0115805	Predicted: Setaria italica oleosin 16 kDa-like (LOC101783655), mRNA
Unigene15022_c0	3.19	0.34	0.000345287	0.0449961	hypothetical protein SORBIDRAFTunkown01g050670 (Sorghum bicolor)
Unigene15139_c0	0	3.47	1.46906e-08	1.37535e-05	unkown
Unigene1517_c0	2.08	0	0.000390825	0.0486153	unkown
Unigene15582_c0	4.57	0.14	0.000195424	0.0289683	unkown
Unigene15776_c0	18.61	2.22	3.25856e-05	0.00733712	hypothetical protein SORBIDRAFTunkown03g004950 (Sorghum bicolor)
Unigene15806_c0	0	4.9	6.35441e-07	0.000314232	hypothetical protein SORBIDRAFTunkown03g004950 (Sorghum bicolor)
Unigene16011_c0	4.27	0.15	0.000385253	0.048602	Os05g0227600 (Oryza sativa Japonica Group)
Unigene161521_c0	2.22	0	2.82471e-05	0.00648334	unkown
Unigene16178_c0	6.4	0.51	9.50772e-06	0.00274997	Predicted: L-type lectin-domain containing receptor kinase IV.1-like (Brachypodium distachyon)
Unigene16199_c0	8.59	0	2.56226e-08	2.27887e-05	unkown
Unigene16437_c0	10.17	0	6.64035e-15	5.90593e-11	hypothetical protein F775unkown00389 (Aegilops tauschii)
Unigene16469_c0	80.11	7.7	3.07887e-06	0.0011064	hypothetical protein SORBIDRAFTunkown04g003110 (Sorghum bicolor)
Unigene16905_c0	7.49	0.76	2.91146e-05	0.00663962	Zea mays clone 1567211 cytochrome P450 CYP81L6 mRNA, complete cds
Unigene16937_c0	0.44	8.16	1.5141e-05	0.00401983	TPA: putative cytochrome P450 superfamily protein (Zea mays)
Unigene16998_c0	6.85	0	1.46906e-08	1.37535e-05	unkown
Unigene171663_c0	1.96	0	8.75702e-07	0.00037088	hypothetical protein SORBIDRAFTunkown02g010725 (Sorghum bicolor)
Unigene17371_c0	0.27	4	4.23374e-05	0.00896544	unkown
Unigene18155_c0	2.55	0.06	1.59279e-05	0.00416654	hypothetical protein VITISVunkown005773 (Vitis vinifera)
Unigene18225_c0	21.89	2.7	0.000144548	0.0230603	Predicted: Setaria italica WRKY transcription factor 18-like (LOC101781477), mRNA
Unigene18578_c0	6.65	50	6.41527e-05	0.0125401	Brachypodium distachyon mRNA, clone: PL016C01-A-034unkownB20
Unigene18739_c0	0.56	9.01	3.70145e-05	0.0080787	Predicted: Setaria italica uncharacterized LOC101755263 (LOC101755263), transcript variant X1, mRNA
Unigene187950_c0	0	1.63	0.000164799	0.0251626	hypothetical protein SORBIDRAFTunkown03g046890 (Sorghum bicolor)
Unigene18811_c0	2.68	0	1.79859e-05	0.00463671	unkown
Unigene188557_c0	0.11	1.4	0.000211308	0.0310641	unkown
Unigene19593_c0	4.3	0.51	0.000312634	0.041813	Predicted: Setaria italica uncharacterized LOC101768843 (LOC101768843), mRNA
Unigene19671_c0	0	11.14	2.16245e-11	5.4951e-08	Predicted: Setaria italica late embryogenesis abundant protein B19.4-like (LOC101756456), mRNA
Unigene20112_c0	4.77	63.64	3.8239e-07	0.000209291	22kD alpha canein 1 (Saccharum officinarum)
Unigene20520_c0	0	10.49	3.58464e-09	4.25091e-06	unkown
Unigene21098_c0	10.32	1.33	0.000334812	0.0442791	uncharacterized protein LOC100381458 (Zea mays)
Unigene21292_c0	14.83	1.95	0.000238172	0.0341662	Predicted: Setaria italica uncharacterized LOC101757844 (LOC101757844), mRNA
Unigene21694_c0	2.05	21.55	1.84554e-06	0.00072952	unkown
Unigene21748_c0	3.82	0	0.000164799	0.0251626	unkown
Unigene21783_c0	0.14	2.05	0.000408153	0.0497276	Panicum virgatum clone PVunkownABa003-D10, complete sequence
Unigene22102_c0	8.79	0.73	0.000124037	0.0207171	retrotransposon protein, putative, Ty1-copia subclass (Oryza sativa Japonica Group)
Unigene22142_c0	1.79	0	1.21973e-06	0.000493102	unkown
Unigene22264_c0	0.85	6.48	2.80402e-05	0.00647765	hypothetical protein SORBIDRAFTunkown09g007405 (Sorghum bicolor)
Unigene224075_c0	1.82	0	9.63608e-05	0.0168874	hypothetical protein SORBIDRAFTunkown09g004340 (Sorghum bicolor)
Unigene22524_c0	0.17	5.84	2.69459e-05	0.00630676	Predicted: Setaria italica putative defensin-like protein 30-like (LOC101786561), mRNA
Unigene22557_c0	1.21	10.9	5.94468e-05	0.011815	hypothetical protein SORBIDRAFTunkown08g021300 (Sorghum bicolor)
Unigene22689_c0	6.73	0.44	8.711e-05	0.0158114	hypothetical protein (Zea mays)
Unigene22755_c0	0.29	2.97	8.52291e-05	0.0155493	RecName: Full=Bowman-Birk type trypsin inhibitor 3; AltName: Full=Bowman-Birk type trypsin inhibitor III; AltName: Full=FMTI-III
Unigene23150_c0	0	2.47	1.44592e-05	0.00386768	Hordeum vulgare subsp. vulgare cDNA clone: FLbaf164p19, mRNA sequence
Unigene23547_c0	61.81	9.52	0.000183521	0.0276649	Predicted: Setaria italica uncharacterized LOC101772550 (LOC101772550), mRNA
Unigene23703_c0	7.28	0.27	2.28759e-05	0.00553627	Hordeum vulgare subsp. vulgare mRNA for Predicted protein, complete cds, clone: NIASHv3093N11
Unigene23759_c0	0.55	4.38	5.11579e-05	0.0104597	Oryza sativa Japonica Group chromosome 10 clone OSJNAb0015J03, complete sequence
Unigene23766_c0	0	3.55	6.31674e-06	0.00195412	OSJNBb0033P05.11 (Oryza sativa Japonica Group)
Unigene23959_c0	0.6	3.52	0.000400998	0.0495344	DNA topoisomerase II (Trichosporon asahii var. asahii CBS 2479)
Unigene24152_c0	22.78	3.2	0.000215596	0.0314346	unkown
Unigene24198_c0	0.06	4.35	2.53726e-07	0.000147976	Predicted: protein TIFY 10A-like (Brachypodium distachyon)
Unigene24511_c0	9.14	0.12	1.29585e-12	4.31542e-09	hypothetical protein SORBIDRAFTunkown01g045180 (Sorghum bicolor)
Unigene2457_c0	3.45	0	2.07135e-09	2.63179e-06	unkown
Unigene24613_c0	0	20.14	1.67926e-13	7.46768e-10	unkown
Unigene24656_c0	16.05	0	1.73037e-11	4.73536e-08	unkown
Unigene24775_c0	7.38	1.02	0.000390798	0.0486153	unkown
Unigene24905_c0	5.99	0.12	8.22534e-06	0.00245903	Olpidium brassicae strain DUH0009361 28S ribosomal RNA, partial sequence
Unigene24909_c0	52.44	7.94	0.000175385	0.0265511	Predicted: Setaria italica uncharacterized LOC101763013 (LOC101763013), mRNA
Unigene25626_c0	0.12	4.31	2.2545e-05	0.00549356	Predicted: Setaria italica pirin-like protein-like (LOC101774233), mRNA
Unigene25628_c0	7.44	0.23	5.76672e-06	0.00186506	Predicted: Setaria italica mitogen-activated protein kinase kinase kinase A-like (LOC101773550), mRNA
Unigene25774_c0	0.86	6.61	8.19824e-05	0.0151907	NPKL2 (Oryza sativa Indica Group)
Unigene25956_c0	6.05	0	2.87473e-08	2.3784e-05	unkown
Unigene26374_c0	12.95	1.91	2.75421e-05	0.00640418	putative sesquiterpene cyclase (Oryza sativa Japonica Group)
Unigene26453_c0	0.4	14.31	3.68338e-11	8.73599e-08	hypothetical protein SORBIDRAFTunkown08g016320 (Sorghum bicolor)
Unigene26459_c0	0	3.88	2.94065e-06	0.00106751	Predicted: Setaria italica uncharacterized LOC101782662 (LOC101782662), mRNA
Unigene26485_c0	6.9	0.32	8.38471e-07	0.000370305	hypothetical protein SORBIDRAFTunkown05g017990 (Sorghum bicolor)
Unigene26563_c0	0.64	9.33	2.61012e-05	0.0061495	unkown
Unigene26578_c0	21.02	0.54	3.32283e-10	5.62919e-07	TPA: maternally expressed gene1 (Zea mays)
Unigene26916_c0	0.12	5.35	5.14799e-06	0.00171164	unkown
Unigene27005_c0	1.69	12.49	0.000108932	0.0187215	Predicted protein (Hordeum vulgare subsp. vulgare)
Unigene27139_c0	0.99	9.66	9.3801e-06	0.00274997	Predicted: Setaria italica uncharacterized LOC101757785 (LOC101757785), mRNA
Unigene27358_c0	21.96	2.92	0.000305453	0.0411947	Predicted: Setaria italica transcription factor bHLH35-like (LOC101767117), transcript variant X2, mRNA
Unigene27645_c0	12.5	1.05	6.19732e-06	0.00195412	Predicted: Setaria italica pathogenesis-related protein PR-1 type-like (LOC101760812), mRNA
Unigene27961_c0	0.32	5.04	0.000277936	0.0387759	uncharacterized protein LOC100194144 precursor (Zea mays)
Unigene27994_c0	12.13	1.38	0.000146586	0.0232809	hypothetical protein TRIUR3unkown10755 (Triticum urartu)
Unigene28324_c0	53.07	6.85	4.04142e-05	0.00860944	Predicted: cycloartenol synthase-like isoform 2 (Brachypodium distachyon)
Unigene28337_c0	5.76	0.08	7.41895e-07	0.000347285	hypothetical protein TRIUR3unkown04749 (Triticum urartu)
Unigene28589_c0	5.92	0.36	2.40774e-05	0.00578769	hypothetical protein SORBIDRAFTunkown03g029050 (Sorghum bicolor)
Unigene28618_c0	6.66	0.18	3.52808e-08	2.78922e-05	OSJNBb0088C09.3 (Oryza sativa Japonica Group)
Unigene28685_c0	0.96	14.6	1.03581e-06	0.000428488	unkown
Unigene28798_c0	0.61	7.88	8.02088e-06	0.00241823	transposon protein, putative, Mutator sub-class (Oryza sativa Japonica Group)
Unigene29043_c0	0	6.05	8.75702e-07	0.00037088	hypothetical protein SORBIDRAFTunkown04g031810 (Sorghum bicolor)
Unigene29065_c0	64.2	8.13	6.72332e-05	0.0129994	unkown
Unigene29075_c0	0	4.34	1.57971e-10	3.12221e-07	unkown
Unigene29177_c0	0.52	7.29	4.68449e-05	0.00980325	Predicted protein (Hordeum vulgare subsp. vulgare)
Unigene29321_c0	0.18	3.34	3.59785e-05	0.00795012	Predicted: Setaria italica uncharacterized LOC101766089 (LOC101766089), mRNA
Unigene29340_c0	5.32	0.31	0.00011434	0.0193703	TPA: hypothetical protein ZEAMMB73unkown622594 (Zea mays)
Unigene29436_c0	0	23.91	2.25644e-12	6.68959e-09	Sorghum bicolor hypothetical protein, mRNA
Unigene29827_c0	5.25	33.11	7.74074e-05	0.0146481	hypothetical protein F775unkown28242 (Aegilops tauschii)
Unigene29873_c0	0.23	3.52	0.000336207	0.0442791	Predicted: Setaria italica peroxygenase-like (LOC101770894), mRNA
Unigene29953_c0	0	1.98	0.000125561	0.0208721	Zea mays full-length cDNA clone ZMunkownBFc0002J01 mRNA, complete cds
Unigene29998_c0	4.9	0.29	6.04803e-06	0.00193842	hypothetical protein SORBIDRAFTunkown02g031560 (Sorghum bicolor)
Unigene30027_c0	0.15	5.75	1.89214e-05	0.00480819	Predicted: Setaria italica uncharacterized LOC101755263 (LOC101755263), transcript variant X2, mRNA
Unigene30112_c0	0.49	5.77	0.000343491	0.0449266	Predicted: Setaria italica glutaredoxin-C1-like (LOC101759621), mRNA
Unigene30113_c0	0.27	6.19	3.11465e-06	0.00110807	Predicted: Setaria italica peroxygenase-like (LOC101770894), mRNA
Unigene30238_c0	0.18	3.26	9.50166e-05	0.0168874	uncharacterized protein LOC100216957 (Zea mays)
Unigene30385_c0	4.08	0	9.4751e-06	0.00274997	Os06g0635500 (Oryza sativa Japonica Group)
Unigene30446_c0	3.8	0.13	0.000305695	0.0411947	Sorghum bicolor hypothetical protein, mRNA
Unigene30745_c0	29.46	4.77	4.75119e-05	0.0098847	photosystem I P700 chlorophyll a apoprotein A2 (Atropa belladonna)
Unigene30757_c0	3.45	0.38	0.000142775	0.02288	hypothetical protein SORBIDRAFTunkown03g046180 (Sorghum bicolor)
Unigene30791_c0	2.97	0.07	1.89214e-05	0.00480819	Predicted: Setaria italica peroxidase 5-like (LOC101782290), mRNA
Unigene30838_c0	0.52	4.29	4.53207e-05	0.00954042	Predicted: Setaria italica GDSL esterase/lipase LIP-4-like (LOC101763535), mRNA
Unigene31169_c0	0.25	3.44	3.6924e-05	0.0080787	Predicted: Setaria italica aquaporin TIP3-1-like (LOC101752562), mRNA
Unigene31235_c0	18.75	348.65	8.16405e-09	8.54248e-06	10kD delta canein (Saccharum officinarum)
Unigene31243_c0	0.32	6.54	6.33379e-07	0.000314232	seed storage protein delta kafirin (Sorghum bicolor)
Unigene31256_c0	15.56	1.07	6.62927e-08	4.71686e-05	unkown
Unigene31269_c0	0.14	6.24	5.14799e-06	0.00171164	TPA: hypothetical protein ZEAMMB73unkown484923 (Zea mays)
Unigene31310_c0	2.93	0.35	0.000133085	0.0216193	unkown
Unigene31391_c0	3.14	0	9.63608e-05	0.0168874	Predicted: Setaria italica trithorax group protein osa-like (LOC101757324), mRNA
Unigene31402_c0	21.75	1.22	6.93761e-07	0.000329083	TPA: putative MAPKKK family protein kinase (Zea mays)
Unigene31714_c0	4.36	0.14	0.000243817	0.0345579	Predicted: Setaria italica UNC93-like protein 1-like (LOC101777365), mRNA
Unigene31731_c0	8.29	0.13	1.6067e-09	2.11704e-06	unkown
Unigene31747_c0	10.61	1.22	0.000164134	0.0251626	hypothetical protein SORBIDRAFTunkown02g005880 (Sorghum bicolor)
Unigene31900_c0	13.05	1.6	0.000139731	0.0224936	Predicted: Setaria italica uncharacterized LOC101772564 (LOC101772564), mRNA
Unigene32152_c0	15.07	1.92	0.000132375	0.0216026	Predicted: Setaria italica uncharacterized LOC101767657 (LOC101767657), mRNA
Unigene32155_c0	0.66	8.71	1.5656e-05	0.00412575	Predicted: Setaria italica formin-binding protein 4-like (LOC101753508), transcript variant X2, mRNA
Unigene32390_c0	1.25	21.7	1.96839e-07	0.000125049	22 kDa pennisetin (Cenchrus americanus)
Unigene32774_c0	8.68	1.1	0.000317781	0.0423423	unkown
Unigene32837_c0	11.16	1.04	4.85013e-05	0.0100319	Predicted: Setaria italica uncharacterized LOC101764577 (LOC101764577), mRNA
Unigene33029_c0	1.84	14.62	5.03049e-06	0.00170831	uncharacterized protein LOC100304221 (Zea mays)
Unigene33038_c0	1.63	10.03	0.000378281	0.0482356	Predicted: Setaria italica desiccation-related protein PCC13-62-like (LOC101776546), mRNA
Unigene33088_c0	0.55	19.36	4.49576e-09	5.1594e-06	Oryza sativa Japonica Group Os02g0254833 (Os02g0254833) mRNA, complete cds
Unigene33097_c0	13.17	0.73	1.19929e-06	0.000490415	Os02g0254833 (Oryza sativa Japonica Group)
Unigene33288_c0	2.2	38.88	6.05508e-08	4.39623e-05	Predicted: Setaria italica 19 kDa globulin-like (LOC101758349), mRNA
Unigene33296_c0	14.23	0.59	8.11645e-08	5.66178e-05	hypothetical protein SORBIDRAFTunkown09g024570 (Sorghum bicolor)
Unigene33312_c0	6.48	0.71	7.9257e-05	0.0148402	Zea mays clone 343411 mRNA sequence
Unigene33331_c0	28.79	2.7	1.40106e-05	0.00386388	Beta-glucosidase 22 (Triticum urartu)
Unigene33484_c0	9.1	72.34	2.08643e-05	0.00515464	Predicted: Setaria italica dehydrin DHN1-like (LOC101760090), mRNA
Unigene33526_c0	7.35	0.37	7.66182e-06	0.00232972	Sorangium cellulosum So0157-2, complete genome
Unigene34002_c0	12.92	0.91	2.4968e-06	0.000935011	hypothetical protein (Streptococcus anginosus)
Unigene34125_c0	2.96	375.03	5.25465e-16	6.23131e-12	hypothetical protein (Zea mays)
Unigene34222_c0	0.14	3.75	0.000127312	0.0208721	unkown
Unigene34235_c0	31.95	429.9	2.04428e-07	0.000127592	unkown
Unigene34252_c0	12.38	0.23	5.26157e-10	8.13851e-07	unkown
Unigene34261_c0	0.13	2.95	1.97573e-05	0.0049499	Zea mays full-length cDNA clone ZMunkownBFb0357G16 mRNA, complete cds
Unigene34295_c0	10.31	0.57	5.31135e-06	0.0017389	plasma membrane associated protein (Zea mays)
Unigene34459_c0	6.04	1.22	1.43797e-05	0.00386768	unkown
Unigene34459_c1	9.64	0.24	1.01637e-07	6.82234e-05	hypothetical protein SORBIDRAFTunkown05g002690 (Sorghum bicolor)
Unigene34608_c0	1.13	0	0.00286389	0.0296332	hypothetical protein SORBIDRAFTunkown02g023490 (Sorghum bicolor)
Unigene34717_c0	4.49	0	5.79138e-05	0.0115805	Actinoplanes sp. SE50/110 strain SE50/110 23S ribosomal RNA, complete sequence
Unigene35143_c0	18.76	1.46	5.04195e-06	0.00170831	Predicted: Setaria italica uncharacterized LOC101769521 (LOC101769521), mRNA
Unigene3528_c0	0	2.78	3.22964e-08	2.61131e-05	hypothetical protein (Zea mays)
Unigene35327_c0	31.18	4.27	0.000106891	0.01846	Predicted: Setaria italica WRKY transcription factor 18-like (LOC101781477), mRNA
Unigene35506_c0	2.85	34.97	8.43117e-07	0.000370305	Predicted: Setaria italica uncharacterized LOC101774665 (LOC101774665), mRNA
Unigene35595_c0	9.22	1.22	0.000299709	0.0408522	Predicted: Setaria italica pollen allergen Phl p 11-like (LOC101753544), mRNA
Unigene35605_c0	0.55	62.2	1.67373e-14	9.92411e-11	uncharacterized protein LOC100274918 precursor (Zea mays)
Unigene35656_c0	3.96	0.19	2.49918e-05	0.00596718	Sorghum bicolor hypothetical protein, mRNA
Unigene35750_c0	17.76	1.89	2.01765e-05	0.00501957	hypothetical protein SORBIDRAFTunkown01g002320 (Sorghum bicolor)
Unigene35754_c0	2.16	28.11	9.93861e-07	0.000415972	Predicted: Setaria italica oleosin Zm-I-like (LOC101783574), mRNA
Unigene35909_c0	5.47	27.72	0.000337296	0.0442791	Predicted: Setaria italica uncharacterized LOC101755303 (LOC101755303), mRNA
Unigene35948_c0	14.23	2.16	0.00034819	0.0452088	Predicted: Setaria italica probable pectinesterase/pectinesterase inhibitor 21-like (LOC101760294), mRNA
Unigene35973_c0	17.23	3.37	0.000381356	0.048454	Predicted: Setaria italica zinc finger A20 and AN1 domain-containing stress-associated protein 1-like (LOC101756697), mRNA
Unigene36469_c0	10.04	2.07	0.000404038	0.0496327	multiple stress-responsive zinc-finger protein ISAP1 (Zea mays)
Unigene36612_c0	13.25	173.04	2.97751e-07	0.00016814	Predicted: Setaria italica glutelin-2-like (LOC101786909), mRNA
Unigene36677_c0	55.4	7.86	6.17539e-05	0.0122053	Predicted: Setaria italica protein TIFY 3A-like (LOC101786707), mRNA
Unigene36732_c0	82.51	2327.9	2.1931e-10	3.90108e-07	zein-like seed storage protein (Panicum sumatrense)
Unigene36940_c0	0.58	10.14	6.7098e-07	0.000322578	Predicted: Setaria italica 1-Cys peroxiredoxin PER1-like (LOC101757638), mRNA
Unigene37212_c0	21.91	2.87	8.04515e-05	0.014985	cycloartenol synthase (Zea mays)
Unigene37674_c0	0	6.05	4.91875e-11	1.02935e-07	Predicted: Setaria italica glucose and ribitol dehydrogenase homolog (LOC101776037), mRNA
Unigene37761_c0	0.3	8.17	9.46093e-08	6.47273e-05	Predicted: Setaria italica uncharacterized LOC101770719 (LOC101770719), mRNA
Unigene37835_c0	0.38	3.61	7.84456e-05	0.014766	opaque-2-like protein (Cenchrus americanus)
Unigene37939_c0	15.71	1.15	6.36259e-07	0.000314232	Rhizopycnis vagum isolate REF096 28S ribosomal RNA gene, partial sequence
Unigene37962_c0	8.08	1.21	0.000260656	0.0366526	Predicted: Setaria italica wall-associated receptor kinase 2-like (LOC101779520), mRNA
Unigene37981_c0	15.63	0.65	5.57819e-07	0.000287608	Phaeosphaeria sp. S-93-48 large subunit ribosomal RNA gene, partial sequence
Unigene38228_c0	6.1	0.64	3.75195e-05	0.00813898	Predicted: Setaria italica probable receptor-like protein kinase At2g21480-like (LOC101782827), mRNA
Unigene38718_c0	14.76	0.42	2.811e-08	2.3784e-05	Sorghum bicolor hypothetical protein, mRNA
Unigene38739_c0	49.73	8.66	0.000377847	0.0482356	Predicted: Setaria italica ADP-ribosylation factor GTPase-activating protein AGD12-like (LOC101768600), mRNA
Unigene38878_c0	0.64	14.74	4.6581e-08	3.52588e-05	Predicted: Setaria italica oleosin Zm-II-like (LOC101759302), mRNA
Unigene39112_c0	11.12	2.02	0.000400688	0.0495344	oleosin 18 kDa (Zea mays)
Unigene39255_c0	3.07	0.34	0.000138326	0.0223685	Predicted: Setaria italica cytochrome P450 704C1-like (LOC101775677), transcript variant X2, mRNA
Unigene39412_c0	86.91	13.22	0.000193315	0.028784	male sterile26 (Zea mays)
Unigene39436_c0	36.69	5.29	9.24312e-05	0.016692	putative endosperm C-24 sterol methyltransferase (Oryza sativa Japonica Group)
Unigene3961_c0	0.06	2.92	2.84614e-06	0.00104386	unknown (Zea mays)
Unigene39878_c0	48.63	14.07	0.000170793	0.0259664	hypothetical protein SORBIDRAFTunkown10g023520 (Sorghum bicolor)
Unigene40037_c0	0.87	6.24	2.53327e-05	0.00600825	Predicted: Setaria italica E3 ubiquitin-protein ligase RGLG1-like (LOC101779796), mRNA
Unigene40230_c0	18.54	2.58	0.000111645	0.0190043	Predicted: Setaria italica uncharacterized LOC101762806 (LOC101762806), mRNA
Unigene40242_c0	89.25	6.72	8.06761e-07	0.000367966	Predicted: Setaria italica cysteine proteinase EP-B 1-like (LOC101754706), mRNA
Unigene40922_c0	22.21	3.49	0.000243723	0.0345579	Predicted: Setaria italica uncharacterized LOC101758026 (LOC101758026), mRNA
Unigene40989_c0	7.84	0.63	6.75824e-06	0.00207268	Predicted: Setaria italica receptor-like protein kinase ANXUR1-like (LOC101780252), mRNA
Unigene41122_c0	9.34	1.11	4.02361e-05	0.00860944	unknown (Zea mays)
Unigene41334_c0	25.6	3.89	0.000151153	0.0238997	Predicted: Setaria italica isocitrate lyase-like (LOC101774000), mRNA
Unigene41558_c0	0.72	0.09	0.00477114	0.0455453	uncharacterized LOC100381968 (Zea mays)
Unigene41895_c0	54.7	6.04	1.02971e-05	0.00295426	Predicted: beta-glucosidase 22-like (Brachypodium distachyon)
Unigene4223_c0	0	4.88	5.80018e-09	6.44835e-06	Predicted: beta-glucosidase 22-like (Brachypodium distachyon)
Unigene42438_c0	6.67	0.77	6.27289e-05	0.0123295	Predicted: Setaria italica NAC transcription factor NAM-2-like (LOC101766170), mRNA
Unigene42903_c0	24.53	137.47	0.000309031	0.0414871	hypothetical protein SORBIDRAFTunkown06g031970 (Sorghum bicolor)
Unigene43160_c0	25.08	3.44	0.000161315	0.0250609	TPA: hypothetical protein ZEAMMB73unkown276136, partial (Zea mays)
Unigene43181_c0	10.97	60.02	0.000325525	0.0432122	Predicted: Setaria italica probable inactive methyltransferase Os04g0175900-like (LOC101761321), mRNA
Unigene43211_c0	61.39	4.9	8.39926e-07	0.000370305	hypothetical protein ZEAMMB73unkown617627 (Zea mays)
Unigene43796_c0	4.84	1.34	0.000212597	0.0311249	hypothetical protein SORBIDRAFTunkown03g032140 (Sorghum bicolor)
Unigene44079_c0	123.33	21.15	0.000304542	0.0411947	hypothetical protein SORBIDRAFTunkown05g026100 (Sorghum bicolor)
Unigene44503_c0	35.82	5.8	0.000291558	0.0400277	hypothetical protein SORBIDRAFTunkown02g043060 (Sorghum bicolor)
Unigene45465_c0	1.42	9.19	0.000159672	0.0249145	Predicted: Setaria italica putative disease resistance protein RGA3-like (LOC101762284), mRNA
Unigene46163_c0	92.44	15.26	0.000246849	0.0348488	Predicted: Setaria italica uncharacterized LOC101757532 (LOC101757532), mRNA
Unigene46304_c0	0.12	23.77	7.57002e-14	3.8473e-10	Sorghum bicolor hypothetical protein, mRNA
Unigene46422_c0	9.56	77.09	1.06607e-05	0.00303412	hypothetical protein SORBIDRAFTunkown10g016776 (Sorghum bicolor)
Unigene46512_c0	3.07	42	2.18719e-08	1.99516e-05	transposon protein, putative, CACTA, En/Spm sub-class (Oryza sativa Japonica Group)
Unigene50133_c0	96.66	6.29	2.43618e-07	0.00014445	unkown
Unigene50282_c0	2.99	87.28	5.78368e-10	8.57334e-07	zein-like seed storage protein (Panicum sumatrense)
Unigene5055_c0	0	2.44	0.000290613	0.0400277	hypothetical protein SORBIDRAFTunkown06g001840 (Sorghum bicolor)
Unigene5139_c0	3.36	0.23	2.94955e-05	0.00668364	Predicted: Setaria italica phosphatidylinositol 4-phosphate 5-kinase 6-like (LOC101769703), mRNA
Unigene51523_c0	49.56	4.55	4.39476e-06	0.00151794	Predicted: Setaria italica uncharacterized LOC101754445 (LOC101754445), mRNA
Unigene51703_c0	41.51	1.42	9.67201e-09	9.5581e-06	unkown
Unigene52884_c0	0.07	40.34	3.51764e-18	1.25143e-13	Predicted: Setaria italica globulin-1 S allele-like (LOC101785762), mRNA
Unigene54217_c0	1.1	26.82	2.7522e-08	2.3784e-05	Predicted: Setaria italica prolamin PPROL 17D-like (LOC101783999), mRNA
Unigene54383_c0	27.69	4.34	0.000292534	0.0400277	uncharacterized protein LOC100278819 precursor (Zea mays)
Unigene55221_c0	22.6	1.87	9.41168e-06	0.00274997	unkown
Unigene55508_c0	22.64	3.31	0.000233412	0.0337556	unknown (Zea mays)
Unigene56360_c0	23.37	2.86	0.000110373	0.0188779	unkown
Unigene5665_c0	3.89	0.3	0.000124037	0.0207171	Predicted: Setaria italica uncharacterized LOC101770708 (LOC101770708), mRNA
Unigene5883_c0	0	1.47	1.79859e-05	0.00463671	Panicum virgatum clone PVunkownABa006-H05, complete sequence
Unigene60467_c0	0.67	15.75	2.87047e-07	0.000164709	unkown
Unigene60536_c0	14.71	1.78	3.86052e-05	0.00832374	Predicted: Setaria italica high affinity nitrate transporter 2.7-like (LOC101782164), mRNA
Unigene6075_c0	3.37	0.04	1.18458e-07	7.66227e-05	hypothetical protein SORBIDRAFTunkown03g025300 (Sorghum bicolor)
Unigene61075_c0	0.14	3.47	0.000243817	0.0345579	Panicum virgatum clone PVunkownABa003-D05, complete sequence
Unigene61986_c0	17.42	0.09	1.20437e-12	4.31542e-09	unkown
Unigene65855_c0	4.74	0	3.56805e-05	0.00793356	unkown
Unigene67752_c0	0	11.67	2.4786e-09	3.04065e-06	Predicted: Setaria italica chitinase 9-like (LOC101786014), mRNA
Unigene68741_c0	0.87	8.86	7.14438e-05	0.013665	unkown
Unigene69700_c0	0	12.45	1.23156e-09	1.68515e-06	Predicted: Setaria italica Bowman-Birk type trypsin inhibitor-like (LOC101774346), mRNA
Unigene71061_c0	0.54	5.55	6.64463e-05	0.0129174	Bowman-Birk type trypsin inhibitor precursor (Zea mays)
Unigene71779_c0	0	10.18	9.61643e-09	9.5581e-06	Predicted: Setaria italica defensin-like protein 21-like (LOC101786628), mRNA
Unigene72140_c0	10.19	1.31	0.000201114	0.0296881	TPA: hypothetical protein ZEAMMB73unkown579463 (Zea mays)
Unigene72957_c0	0.29	6.69	7.73518e-07	0.000357385	unkown
Unigene74026_c0	9.05	0	2.08782e-10	3.90108e-07	unkown
Unigene7432_c0	2.68	0.38	0.000370089	0.047704	unkown
Unigene74364_c0	0.42	8.12	3.35393e-06	0.00118138	Predicted: Setaria italica cationic peroxidase SPC4-like (LOC101778284), mRNA
Unigene74371_c0	1.11	8.7	0.00026725	0.0374318	Panicum virgatum clone PVunkownABa003-H10, complete sequence
Unigene74947_c0	0.15	6.96	7.0995e-10	1.01029e-06	Zea mays hypothetical protein (LOC100279950), mRNA >gi|219886864|gb|BT055200.1| Zea mays full-length cDNA clone ZMunkownBFc0133I16 mRNA, complete cds
Unigene76355_c0	7.28	0.5	2.68173e-06	0.000993806	hypothetical protein SORBIDRAFTunkown07g003020 (Sorghum bicolor)
Unigene79541_c0	6.86	0	3.44558e-07	0.000191531	unkown
Unigene80025_c0	0	6.2	4.00132e-07	0.000212464	unkown
Unigene8028_c0	0	1.43	9.63608e-05	0.0168874	hypothetical protein F775unkown01983 (Aegilops tauschii)
Unigene80322_c0	0.26	5.48	2.15893e-07	0.000132424	Predicted: Setaria italica globulin-1 S allele-like (LOC101757292), partial mRNA
Unigene821_c0	2.14	0	0.000290613	0.0400277	LOC100280650 precursor (Zea cupin family protein (Zea mays)
Unigene83692_c0	0.31	4.43	9.86135e-05	0.0171974	LOC100286326 (Zea mays)
Unigene84106_c0	0	4.59	4.6277e-11	1.02897e-07	Sorghum bicolor hypothetical protein, mRNA
Unigene84876_c0	5.73	0.76	0.000405476	0.0496327	Predicted: Setaria italica uncharacterized LOC101757467 (LOC101757467), mRNA
Unigene8686_c0	0.11	3.23	1.92464e-06	0.00075243	hypothetical protein SORBIDRAFTunkown03g003545 (Sorghum bicolor)
Unigene87288_c0	0	4.9	4.27844e-06	0.00149225	hypothetical protein SORBIDRAFTunkown02g007830 (Sorghum bicolor)
Unigene89901_c0	0	3.54	3.56805e-05	0.00793356	unkown
Unigene93782_c0	0	4.66	4.65727e-07	0.000243657	Predicted: Setaria italica uncharacterized LOC101765276 (LOC101765276), transcript variant X2, mRNA
Unigene93812_c0	0.18	3.76	5.32776e-06	0.0017389	unkown
Unigene9476_c0	3.65	0.09	6.44788e-07	0.000314232	unkown
Unigene95180_c0	4.5	0.13	0.000157376	0.0246644	unkown
Unigene962_c0	0.15	3.54	1.97573e-05	0.0049499	hypothetical protein SORBIDRAFTunkown06g020020 (Sorghum bicolor)
Unigene97438_c0	4.43	0.38	0.000104384	0.018115	Predicted: Setaria italica mugineic-acid 3-dioxygenase-like (LOC101782246), mRNA
Unigene98306_c0	5.39	0.15	0.000127312	0.0208721	unkown
Unigene99621_c0	3.82	0	6.31674e-06	0.00195412	unkown

## Sheet: Table S5
Table S5.Enriched GO in DEGs
Id	Description	Ratio in DEGs	Ratio in Unigenes	P uncorrected	P bonferroni	Type
GO:0043168	anion binding	1059/8850	11276/113643	8.61e-10	3.22e-06	molecular function
GO:0043412	macromolecule modification	711/8850	7232/113643	8.79e-10	3.29e-06	biological process
GO:0005524	ATP binding	878/8850	9154/113643	8.89e-10	3.33e-06	molecular function
GO:0000166	nucleotide binding	1275/8850	13761/113643	9.84e-10	3.68e-06	molecular function
GO:1901265	nucleoside phosphate binding	1275/8850	13761/113643	9.84e-10	3.68e-06	molecular function
GO:0036094	small molecule binding	1298/8850	13944/113643	9.89e-10	3.7e-06	molecular function
GO:0035639	purine ribonucleoside triphosphate binding	925/8850	9762/113643	1e-09	3.75e-06	molecular function
GO:0044238	primary metabolic process	2117/8850	23683/113643	1.1e-09	4.12e-06	biological process
GO:0044260	cellular macromolecule metabolic process	1335/8850	14603/113643	1.13e-09	4.22e-06	biological process
GO:0043167	ion binding	1815/8850	19664/113643	1.13e-09	4.23e-06	molecular function
GO:1901363	heterocyclic compound binding	2077/8850	22604/113643	1.13e-09	4.23e-06	molecular function
GO:0044237	cellular metabolic process	2122/8850	23881/113643	1.14e-09	4.25e-06	biological process
GO:0071704	organic substance metabolic process	2253/8850	25102/113643	1.15e-09	4.32e-06	biological process
GO:0016740	transferase activity	1158/8850	12542/113643	1.19e-09	4.47e-06	molecular function
GO:0043231	intracellular membrane-bounded organelle	2541/8850	28743/113643	1.23e-09	4.62e-06	cellular component
GO:0043227	membrane-bounded organelle	2541/8850	28744/113643	1.23e-09	4.62e-06	cellular component
GO:0097159	organic cyclic compound binding	2077/8850	22607/113643	1.23e-09	4.62e-06	molecular function
GO:0009987	cellular process	2635/8850	29899/113643	1.25e-09	4.69e-06	biological process
GO:0006464	cellular protein modification process	649/8850	6589/113643	1.27e-09	4.75e-06	biological process
GO:0036211	protein modification process	649/8850	6589/113643	1.27e-09	4.75e-06	biological process
GO:0043229	intracellular organelle	2610/8850	30140/113643	1.27e-09	4.77e-06	cellular component
GO:0043226	organelle	2610/8850	30141/113643	1.27e-09	4.77e-06	cellular component
GO:0044710	single-organism metabolic process	2493/8850	27753/113643	1.28e-09	4.78e-06	biological process
GO:0005488	binding	2904/8850	31676/113643	1.33e-09	5e-06	molecular function
GO:0044444	cytoplasmic part	2702/8850	30458/113643	1.34e-09	5.01e-06	cellular component
GO:0008152	metabolic process	2801/8850	31282/113643	1.35e-09	5.04e-06	biological process
GO:0003824	catalytic activity	2967/8850	31939/113643	1.36e-09	5.09e-06	molecular function
GO:0008150	biological_process	3782/8850	43208/113643	1.39e-09	5.22e-06	biological process
GO:0005575	cellular_component	3949/8850	45739/113643	1.44e-09	5.38e-06	cellular component
GO:0003674	molecular_function	4401/8850	48815/113643	1.44e-09	5.4e-06	molecular function
GO:0043170	macromolecule metabolic process	1498/8850	16618/113643	1.45e-09	5.42e-06	biological process
GO:0044464	cell part	3635/8850	41831/113643	1.45e-09	5.43e-06	cellular component
GO:0044424	intracellular part	3310/8850	38189/113643	1.46e-09	5.48e-06	cellular component
GO:0032553	ribonucleotide binding	965/8850	10286/113643	1.51e-09	5.64e-06	molecular function
GO:0030554	adenyl nucleotide binding	889/8850	9431/113643	2.17e-09	8.12e-06	molecular function
GO:0032559	adenyl ribonucleotide binding	889/8850	9428/113643	2.44e-09	9.13e-06	molecular function
GO:0009536	plastid	956/8850	10229/113643	2.5e-09	9.34e-06	cellular component
GO:0006793	phosphorus metabolic process	894/8850	9513/113643	3.2e-09	1.2e-05	biological process
GO:0006796	phosphate-containing compound metabolic process	877/8850	9316/113643	3.28e-09	1.23e-05	biological process
GO:0032549	ribonucleoside binding	942/8850	10093/113643	4.08e-09	1.53e-05	molecular function
GO:0001882	nucleoside binding	942/8850	10095/113643	4.1e-09	1.53e-05	molecular function
GO:0001883	purine nucleoside binding	936/8850	10036/113643	4.72e-09	1.77e-05	molecular function
GO:0032555	purine ribonucleotide binding	936/8850	10036/113643	4.72e-09	1.77e-05	molecular function
GO:0032550	purine ribonucleoside binding	936/8850	10036/113643	4.72e-09	1.77e-05	molecular function
GO:0017076	purine nucleotide binding	936/8850	10041/113643	4.75e-09	1.78e-05	molecular function
GO:0016772	transferase activity, transferring phosphorus-containing groups	738/8850	7755/113643	1.11e-08	4.15e-05	molecular function
GO:0016773	phosphotransferase activity, alcohol group as acceptor	548/8850	5561/113643	1.17e-08	4.4e-05	molecular function
GO:0016787	hydrolase activity	1053/8850	11493/113643	1.38e-08	5.15e-05	molecular function
GO:0016310	phosphorylation	599/8850	6166/113643	1.84e-08	6.88e-05	biological process
GO:0042374	phylloquinone metabolic process	22/8850	74/113643	2.67e-08	9.98e-05	biological process
GO:0042372	phylloquinone biosynthetic process	22/8850	74/113643	2.67e-08	9.98e-05	biological process
GO:0009069	serine family amino acid metabolic process	424/8850	4202/113643	4.63e-08	0.000173	biological process
GO:0004674	protein serine/threonine kinase activity	385/8850	3767/113643	5.01e-08	0.000188	molecular function
GO:0016301	kinase activity	611/8850	6361/113643	6.68e-08	0.00025	molecular function
GO:0006807	nitrogen compound metabolic process	1305/8850	14634/113643	7.74e-08	0.00029	biological process
GO:0034605	cellular response to heat	13/8850	29/113643	7.89e-08	0.000295	biological process
GO:0006281	DNA repair	137/8850	1111/113643	1.4e-07	0.000524	biological process
GO:0006468	protein phosphorylation	426/8850	4281/113643	2.19e-07	0.000818	biological process
GO:0019752	carboxylic acid metabolic process	696/8850	7423/113643	2.53e-07	0.000945	biological process
GO:0003684	damaged DNA binding	41/8850	225/113643	3.13e-07	0.00117	molecular function
GO:0043436	oxoacid metabolic process	697/8850	7460/113643	4.3e-07	0.00161	biological process
GO:0006082	organic acid metabolic process	697/8850	7462/113643	4.33e-07	0.00162	biological process
GO:0044267	cellular protein metabolic process	714/8850	7664/113643	4.74e-07	0.00178	biological process
GO:0044281	small molecule metabolic process	965/8850	10652/113643	4.76e-07	0.00178	biological process
GO:0004174	electron-transferring-flavoprotein dehydrogenase activity	8/8850	12/113643	5.01e-07	0.00188	molecular function
GO:0016649	oxidoreductase activity, acting on the CH-NH group of donors, quinone or similar compound as acceptor	8/8850	12/113643	5.01e-07	0.00188	molecular function
GO:0004672	protein kinase activity	467/8850	4801/113643	7.08e-07	0.00265	molecular function
GO:0016788	hydrolase activity, acting on ester bonds	323/8850	3161/113643	7.14e-07	0.00267	molecular function
GO:0006974	response to DNA damage stimulus	137/8850	1147/113643	7.33e-07	0.00274	biological process
GO:0004497	monooxygenase activity	98/8850	763/113643	1.25e-06	0.00469	molecular function
GO:0070370	cellular heat acclimation	9/8850	17/113643	1.43e-06	0.00535	biological process
GO:0080025	phosphatidylinositol-3,5-bisphosphate binding	9/8850	17/113643	1.43e-06	0.00535	molecular function
GO:0003676	nucleic acid binding	927/8850	10280/113643	1.69e-06	0.00631	molecular function
GO:0004386	helicase activity	129/8850	1089/113643	2.82e-06	0.0106	molecular function
GO:0019538	protein metabolic process	881/8850	9772/113643	3.45e-06	0.0129	biological process
GO:0070204	2-succinyl-5-enolpyruvyl-6-hydroxy-3-cyclohexene-1-carboxylic-acid synthase activity	11/8850	28/113643	3.9e-06	0.0146	molecular function
GO:0043169	cation binding	882/8850	9813/113643	5.26e-06	0.0197	molecular function
GO:0009108	coenzyme biosynthetic process	85/8850	659/113643	5.3e-06	0.0198	biological process
GO:0051539	4 iron, 4 sulfur cluster binding	26/8850	128/113643	5.48e-06	0.0205	molecular function
GO:0042550	photosystem I stabilization	11/8850	29/113643	5.84e-06	0.0219	biological process
GO:0008756	o-succinylbenzoate-CoA ligase activity	11/8850	29/113643	5.84e-06	0.0219	molecular function
GO:0031982	vesicle	649/8850	7056/113643	8.47e-06	0.0317	cellular component
GO:0004181	metallocarboxypeptidase activity	11/8850	30/113643	8.57e-06	0.0321	molecular function
GO:0009234	menaquinone biosynthetic process	11/8850	30/113643	8.57e-06	0.0321	biological process
GO:0009233	menaquinone metabolic process	11/8850	30/113643	8.57e-06	0.0321	biological process
GO:0032266	phosphatidylinositol-3-phosphate binding	10/8850	25/113643	8.93e-06	0.0334	molecular function
GO:0031988	membrane-bounded vesicle	647/8850	7047/113643	1.04e-05	0.0389	cellular component
GO:1901564	organonitrogen compound metabolic process	863/8850	9638/113643	1.12e-05	0.042	biological process

## Sheet: Table S6
Table S6. Enriched KEGG pathways in DEGs
Term	Id	Sample number	Background number	P-Value	Corrected P-Value
Ubiquinone and other terpenoid-quinone biosynthesis	ko00130	23	124	0.000137418	0.0174338
Glycosylphosphatidylinositol(GPI)-anchor biosynthesis	ko00563	19	127	0.00651922	0.324176
Inositol phosphate metabolism	ko00562	19	128	0.00709136	0.324176
Phosphatidylinositol signaling system	ko04070	21	153	0.0116276	0.408362
RNA degradation	ko03018	42	369	0.0153136	0.408362
Nucleotide excision repair	ko03420	25	200	0.0193565	0.469883
Caprolactam degradation	ko00930	3	8	0.0216408	0.469883
PPAR signaling pathway	ko03320	20	156	0.0266196	0.478142
Tight junction	ko04530	11	73	0.0318487	0.5364
Regulation of autophagy	ko04140	11	75	0.0379001	0.606402
Apoptosis	ko04210	6	32	0.0405443	0.617818
Folate biosynthesis	ko00790	16	125	0.0444387	0.62018
